# Supplementary material for: Renal-protective effects of Chinese medicinal herbs and compounds for diabetic kidney disease in animal models: protocol for systematic review and meta-analysis
Source: Syst Rev. 2024 Jan 12;13:23. doi: 10.1186/s13643-023-02446-4 (PMC10785383; doi:10.1186/s13643-023-02446-4)
Supplement: Supplementary file 4 — Additional file 4. Data extraction template. [file 13643_2023_2446_MOESM4_ESM.xlsx]

## Sheet: 0415_v2
Study ID	Authors	Year	Title	Journal	Coding	Country	Herb/compound	Herb source	Randomised	Animal species	Strain	Sex	Weight (g)	Age (weeks)	Modeling methods	Modeling validation	Group	Sample size	Final number in analysis	Intervention	Administration route	Dosage	Treatment duration	Mechanism	Kidney/Body weight index	End of test Mean	End of test SD	Serum creatinine	End of test Mean	End of test SD	Serum urea	End of test Mean	End of test SD	Blood urea nitrogen	End of test Mean	End of test SD	Albuminuria	End of test Mean	End of test SD	Proteinuria	End of test Mean	End of test SD	Creatinine clearance	End of test Mean	End of test SD	Blood glucose	End of test Mean	End of test SD	HbA1c (%)
4	Su, J, Gao, C, Xie, L, Fan, Y, Shen, Y, Huang, Q, Wang, N, Xu, Y, Yang, N and Gui, D	2021	Astragaloside II Ameliorated Podocyte Injury and Mitochondrial Dysfunction in Streptozotocin-Induced Diabetic Rats	Frontiers in Pharmacology	1b	China	Astragaloside II	Astragali mongholici radix	Yes	rats	SD, Sprague-Dawley	male	200–250	8	a single intraperitoneal injection of STZ at 55 mg/kg	Seventy-two hours after intraperitoneal injection of STZ, the blood glucose level was measured from the tail vein, and rats with a blood glucose level above 16.7 mmol/L were considered as diabetic rats	Control	7		normal control	oral gavage		9 weeks	Expressions of mitochondrial dynamics-related and autophagy-related proteins, such as Mfn2, Fis1, P62, and LC3, as well as Nrf2, Keap1, PINK1, and Parkin, were examined by immunohistochemistry, western blot, and real-time PCR, respectively	0			0			0			0			0			0			0			0			0
	data not extractable																STZ	7		Olive oil	oral gavage	an equal volume	9 weeks	no data extractable
																	Losartan	7		Losartan	oral gavage	10 mg/kg/d	9 weeks
																	ASIIL	7		low-concentration of AS II	oral gavage	3.2 mg/kg/d	9 weeks
																	ASIIH	7		high-concentration of AS II	oral gavage	6.4 mg/kg/d	9 weeks
6	Yosri, H, El-Kashef, DH, El-Sherbiny, M, Said, E and Salem, HA	2022	Calycosin modulates NLRP3 and TXNIP-mediated pyroptotic signaling and attenuates diabetic nephropathy progression in diabetic rats; An insight	Biomedicine and Pharmacotherapy	1b	Egypt	Calycosin	Astragali mongholici radix	Yes	rats	SD	male	200-220	adult	a single intraperitoneal (IP) injection of STZ (40 mg/kg)	Forty-eight hours after induction, blood glucose levels were tested out. Diabetic rats were defined as those who had a blood sugar level greater than 250 mg/dl.	Nondiabetic control; Nc	5		vehicle	oral	once a day	10 weeks	Inflammation, fibrosis and oxidative stress were manifested by increased serum levels of IL-1β, renal NF-κBp65, NLRP3, TXNIP and MDA contents with declined levels of IL-10 and TAC and decreased Nrf2 expression.	Kidney/Body weight index (g, %)	0.32	0.01	Serum creatinine (mg/dl)	0.502	0.00063				Blood urea nitrogen (mg/dl)	51.8	5.582	Albuminuria (mg/dl)	0.2	0.0057	Proteinuria (mg/dl)	16	0.577	Creatinine clearance (ml/min)	71.07	5.439	0			0
																	NAC control; NAC	5		N-acetylcysteine control	oral	500 mg/kg/day	10 weeks			0.336	0.032		0.512	0.00854					51.6	4.255		0.15	0.0288		7.5	0.288		41.3	3.121
																	Calycosin control; CAS5	5		Calycosin	oral	5 mg/kg/day	10 weeks			0.29	0.014		0.525	0.01041					53.66	1.453		0.24	0.0057		3.5	0.288		83.26	2.401
																	Calycosin control; CAS10	5		Calycosin	oral	10 mg/kg/day	10 weeks			0.236	0.022		0.485	0.00645					41	3.606		0.2	0.0057		4	0.577		30.752	1.2
																	Diabetic control; DM	10		vehicle	oral	once a day	10 weeks			0.553	0.033		2.402	0.271					268	24.963		0.31	0.0057		41	3.464		35.551	1.742
																	NAC treated; DM+NAC	10		N-acetylcysteine treated group	oral	500 mg/kg/day	10 weeks			0.325	0.011		0.84	0.0294					107.33	2.603		0.28	0.0057		28.5	0.288		173.6	16.289
																	Calycosin treated; DM+CAS5	10		Calycosin	oral	5 mg/kg/day	10 weeks			0.323	0.015		0.896	0.0267					123.83	5.108		0.3	0.0033		27.5	0.288		102.772	10.529
																	Calycosin treated; DM+CAS10	10		Calycosin	oral	10 mg/kg/day	10 weeks			0.26	0.02		0.704	0.0338					93.28	1.19		0.225	0.014		21.5	0.288		107.53	6.466
8	Masola, B, Oguntibeju, OO and Oyenihi, AB	2018	Centella asiatica ameliorates diabetes-induced stress in rat tissues via influences on antioxidants and inflammatory cytokines	Biomedicine and Pharmacotherapy	1a	South Africa	Centellae asiaticae herba	Centellae asiaticae herba	Yes	rats	SD	male	150-180	N/A	a single intraperitoneal (ip) injection of streptozotocin (STZ, 40 mg/kg) dissolved in freshly prepared 0.1M citrate buffer (pH 4.5)	Diabetes was confirmed in rats 7 days after STZ injection with fasting blood glucose values between 12– 18mM	NC: Normal control	6		rats treated with aqua destillata	oral	ad libitum	14 days	antioxidants (malondialdehyde) and inflammatory cytokines, TNF-α, IFN-γ, IL-4, and IL-10	Kidney/bw ratio (g, %)	0.33	0.02	0						0			0			0			0			0			0
	Only KI																DC: Diabetic control	6		rats treated with aqua destillata	oral	ad libitum	14 days	lowered the MDA levels in kidney significantly (p < 0.05) by 33%		0.42	0.05
																	DCA	6		Diabetic rats treated with C. asiatica extract 500 mg/kg body weight	oral	500 mg/kg body weight	14 days			0.37	0.05
																	D1000	6		Diabetic rats treated with C. asiatica extract 1000 mg/kg body weight	oral	1000 mg/kg body weight	14 days			0.36	0.02
																	DME	6		Diabetic rats treated with the standard antidiabetic drug, Metformin (300 mg/kg body weight) dissolved in aqua destillata	oral	300 mg/kg body weight	14 days
11	Setyaningsih, WAW, Arfian, N, Fitriawan, AS, Yuniartha, R and Sari, DCR	2021	Ethanolic Extract of Centella asiatica Treatment in the Early Stage of Hyperglycemia Condition Inhibits Glomerular Injury and Vascular Remodeling in Diabetic Rat Model	Evidence-based Complementary and Alternative Medicine	1a	Indonesia	Centellae asiaticae herba	Centellae asiaticae herba	No	rats	Wistar	male	160-200	12	intraperitoneally injection of streptozotocin (60 mg/kg body weight (BW)) single dose		DM1	5			oral gavage		2 months	ameliorates glomerulosclerosis and vascular injury via increasing antioxidant enzymes	0			0						0			0			0			0			0			0
	data not available																DM2	5					2 months
																	DMC2	5		DM-treated CeA for 2 months started from the fifirst diagnosis of DM		400 mg/kg BW	2 months
																	DM1C1	5		DM treated CeA after one month of DM		400 mg/kg BW	2 months
14	Oza, MJ and Kulkarni, YA	2019	Formononetin attenuates kidney damage in type 2 diabetic rats	Life Sciences	1b	India	Formononetin	Astragali mongholici radix	Yes	rats	SD	male	N/A	N/A	high fat diet and low dose of streptozotocin (35 mg/kg) intraperitonially	with blood glucose ＞300 mg/dl considered diabetic	Group 1			normal pellet diet	oral		16 weeks	Oxidative stress burden was also reduced significantly after formononetin treatment along with increased SIRTl expression in kidney tissues of diabetic animals	0			0						0			0			0			0			0			0
																	Group 2			high fat diet control			16 weeks
																	Group 3			diabetic control			16 weeks
																	Group 4			diabetic+ Formononetin (10 mg/kg)			16 weeks
																	Group 5			diabetic+ Formononetin (20 mg/kg)			16 weeks
																	Group 6			diabetic+ Formononetin (40 mg/kg)			16 weeks
18	Zhang, J, Fu, H, Xu, Y, Niu, Y and An, X	2016	Hyperoside reduces albuminuria in diabetic nephropathy at the early stage through ameliorating renal damage and podocyte injury	Journal of Natural Medicines	1b	China	Hyperoside	Cuscutae semen	Yes	mice	C57BL6	female	N/A	7 to 8	three intraperitoneal injections of STZ	Those with high blood glucose (13.9–22.2 mmol/l) were regarded as diabetic mice.The diabetic mice with Urinary mAlb/Cr (30–300 mg/g) were considered as DN mice	Control	10		the same volume of citrate buffer	oral		4 weeks		0			0						0			0			0			0			Blood glucose (mmol/l)	6.8	1.3	HbA1c (%)
																	DN	10		CMC solution	oral		4 weeks																								19.4	3.2
																	LHPS	10		a low dose of hyperoside	oral	10 mg/kg once every day	4 weeks																								18.3	2.4
																	HHPS	10		a high dose of hyperoside	oral	30 mg/kg once every day	4 weeks																								18.8	2.2
23	Zhang, Y, Wang, B, Guo, F, Li, Z and Qin, G	2018	Involvement of the TGFα1- ILK-Akt signaling pathway in the effects of hesperidin in type 2 diabetic nephropathy	Biomedicine and Pharmacotherapy	1b	China	Hesperidin	Aurantii amari epicarpium et mesocarpium	Yes	mice	ICR	male	24-28	10	first fed with a high-fat diet for 4 weeks followed by intraperitoneal injection with STZ solution (140 mg/kg, dissolved in 0.1M sodium citrate buffer)	The diabetic model was considered successful when blood glucose levels were larger than 11.1 mmol/L.	Control	8		fed with a regular diet and were injected with 0.1M sodium citrate buffer	oral		4 weeks	TGFβ1- ILK-Akt signaling pathway (the levels of IL-1β, IL-6, and TNF-α, the expression of TGF-β1 and ILK, Akt phosphorylation, nephrin and α-SMA)	0			0						0			0			0			0			0			0
																	DM	8		high-fat/STZ+vehicle group	injected intraperitoneally		4 weeks
																	DM + captopril	8		high-fat/STZ+captopril	injected intraperitoneally	15 mg/kg	4 weeks
																	DM + hesperidin-L	8		high-fat/STZ+hesperetin	injected intraperitoneally	40 mg/kg	4 weeks
																	DM + hesperidin-H	8		high-fat/STZ+hesperetin	injected intraperitoneally	80 mg/kg	4 weeks
25	Reyes, AA, Karl, IE, Kissane, J and Klahr, S	1993	L-arginine administration prevents glomerular hyperfiltration and decreases proteinuria in diabetic rats	Journal of the American Society of Nephrology : JASN	1b	America	L-arginine	Isaria cicadae Miquel	No	rats	SD	female	203-229	N/A	streptozotocin (50 mg/kg body wt iv) In 500 µL of citrate buffer (pH 4.5)		Group 1	6		tap water	oral		14 weeks		Kidney/body weight	0.76	0.04	Creatinine (mg/dl)	0.43	0.03	0			BUN (mg/dl)	21.1	1.1	Albumin (g/dl)	3.25	0.17	Urine protein excretion (mg/24 h)	10.1	3	0			Glucose (mg/dl)	138	10	0
																	Group 2	6		water containing 1% anhydrous L­ arginine	oral		14 weeks			0.69	0.02		0.47	0.03					20.2	2		3.2	0.08		13.1	4					137	5
																	Group 3	5		tap water	oral		14 weeks			1.3	0.06		0.47	0.08					39	5.3		2.22	0.28		346.7	51					453	62
																	Group 4	6		water containing anhydrous L­ arginine	oral		14 weeks			1.28	0.11		0.4	0.03					33.4	2.8		2.52	0.16		150.9	57					430	47
26	Claybaugh, T, Decker, S, McCall, K, Slyvka, Y, Steimle, J, Wood, A, Schaefer, M, Thuma, J and Inman, S	2014	L-arginine supplementation in type II diabetic rats preserves renal function and improves insulin sensitivity by altering the nitric oxide pathway	International Journal of Endocrinology	1b	America	L-arginine	Isaria cicadae Miquel	Yes	rats	Wistar	male	N/A	7	N/A		Group 1 Nondiabetic Control	9		fed a standard ad libitum diet	oral gavage		8 weeks	LA supplementation preserves NO activity and may delay the onset of insulin resistance and renal dysfunction during hyperglycemic stress	0			0						0			0			0			0			0			0
																	Group 2 Diabetic Control	9		fed a high (61%) sucrose (HS) diet	oral gavage		8 weeks
																	Group 3 (LA)	9		fed the same HS diet with additional 1 g/kg body weight L-arginine supplementation given twice daily	oral gavage	1 g/kg body weight	8 weeks
27	Alnahdi, HS, Ayaz, NO, Mohamed, AM, Sharaf, IA and Alshehri, NM	2017	Modulating impacts of quercetin and/or lactoferrin on diabetic nephropathy and cardiomyopathy induced rats	International Journal of Pharmaceutical Research and Allied Sciences	1b	Egypt	Quercetin	Centellae asiaticae herba	N/A	rats	Wistar	male	180-200	N/A	40 mg/kg of STZ were dissolved in 50 mM citrate buffer (pH 4.5) and then administered as a single dose to rats by intraperitoneal injection	At the tenth day after STZ injection, animals which had a blood glucose level over 220 mg/dl, were considered diabetic and selected	Group 1	10		Normal non-diabetic rats			30 days	Induction of diabetes in rats dramatically led to increase in the levels of AGEP and CTGF in both kidney and heart tissues of diabetic rats. Serum TNFα and IL-6, albumin, urea and cystatin C, AST, LDH and CPK levels were significantly increased in diabetic group.	0			0						0			0			0			0			0			0
	data not available																Group 2	10		Diabetic rats			30 days	no data available
																	Group 3	10		Diabetic rats injected with Qr	injection	10 mg/ kg / day	30 days
																	Group 4	10		Diabetic rats treated with Bovine lactoferrin (LF)	injection	50 mg/kg /day	30 days
																	Group 5	10		Diabetic rats injected with the combination of Qr and Bovine LF	injection		30 days
30	Zhou, Q, Yang, F, Li, Z, Qu, Q, Zhao, C, Liu, X, Yang, P, Han, L, Shi, Y and Shi, X	2022	Paecilomyces cicadae-fermented Radix astragali ameliorate diabetic nephropathy in mice by modulating the gut microbiota	Journal of medical microbiology	1a	China	Radix astragali	Astragali mongholici radix	Yes	mice	C57BL/6	male	18-20	6	a single intraperitoneal injection of freshly prepared STZ (dissolved in 0.01 M citrate buffer, pH 4.5) at 100 mg/kg(body weight)/d	mice with blood glucose levels over 11.6 mmol l−1 were considered to have diabetes	group N (normal mice	10		fed on a standard pellet diet,	gavage		4 weeks	RPF can ameliorate diabetic nephropathy and modulate gut microbiota composition	0			not extractable						not extractable			0			not extractable			0			not extractable			0
	data not available																group DN (model mice, DN,	10		fed with high-fat	gavage		4 weeks	abundance and diversity of gut microbiota species in DN mice
																	group RPF (RPF	10		feed (HFD ratio: 66.5 % maintenance feed for mice, 10 % lard, 20 % sucrose, 2.5 % cholesterol and 1 % sodium cholate)	gavage	4.5 g/kg (body weight)/d	4 weeks
																	group R (R astragali,	10		feed (HFD ratio: 66.5 % maintenance feed for mice, 10 % lard, 20 % sucrose, 2.5 % cholesterol and 1 % sodium cholate)	gavage	4.5 g/kg (body weight)/d	4 weeks
																	group MH (Metformin hydrochloride	10		feed (HFD ratio: 66.5 % maintenance feed for mice, 10 % lard, 20 % sucrose, 2.5 % cholesterol and 1 % sodium cholate)	gavage	0.1 g/kg (body weight)/d	4 weeks
31	Kandemir, FM, Ozkaraca, M, Küçükler, S, Caglayan, C and Hanedan, B	2018	Preventive effects of hesperidin on diabetic nephropathy induced by streptozotocin via modulating TGF-β1 and oxidative DNA damage	Toxin Reviews	1b	Turkey	Hesperidin	Aurantii amari epicarpium et mesocarpium	Yes	rats	SD	male	280-300	N/A	STZ dissolved in citrate buffer was administered intraperitoneally to rats at a single dose of 50 mg/kg		Group 1 Nondiabetic Control	9		Non-diabetic control group	oral		4 weeks	hypoglycemic and antioxidant effects of HSP on streptozotocin-induced DN in rats; TGF-b1; 8-OHdG	0			Creatinine (mg/dl)	0.56	0.02	Urea (mg/dl)	6.17	0.21				0			0			0			0			0
																	Group 2 HSP	9		Hesperidin (HSP) for SD rats	oral	200 mg/kg/day	4 weeks						0.53	0.01		6.06	0.14
																	Group 3 DM	9		STZ dissolved in citrate buffer	intraperitoneally	50 mg/kg single dose	4 weeks						3.17	0.09		17.48	0.41
																	Group 4 DM+HSP	9		Hesperidin (HSP) for diabetic rats	oral	200 mg/kg/day	4 weeks						1.73	0.04		11.75	0.36
32	Hao, HH, Shao, ZM, Tang, DQ, Lu, Q, Chen, X, Yin, XX, Wu, J and Chen, H	2012	Preventive effects of rutin on the development of experimental diabetic nephropathy in rats	Life Sciences	1b	China	Rutin	Aurantii amari epicarpium et mesocarpium	Yes	rats	SD	male	180-220	adult	a single intraperitoneal injection of STZ (60 mg/kg) in the overnight fasted rats	After an overnight fast, rats with blood glucose levels above 13.89 mmol/L (250 mg/dL) were considered as diabetic and were used in this study	NS: normal standard group	10		1% sodium carboxymethyl cellulose (CMC) solution	oral		10 weeks	related to oxidative stress and the TGF-β1/Smad/ECM and TGF-β1/CTGF/ECM signaling pathways	0			Creatinine (μmol/L)	37.17	5.17				BUN (mmol/L)	7.53	1.27	0			24 h urine protein (μm/24 h) (mmol/L) (μm/24 h)	3.42	0.24	0			Fasting blood glucose (mmol/L)	6.16	2.16	0
																	DN: diabetic nephropathy	8		1% sodium carboxymethyl cellulose (CMC) solution	oral		10 weeks						67.44	9.21					26.69	5.9					38.71	3.73					20.91	2.02
																	RL: rutin	8		rutin suspended in 1% CMC solution	oral	10 mg/kg	10 weeks						60.42	5.91					22.72	2.56					27.15	2.46					17.83	3.14
																	RM: rutin	9		rutin suspended in 1% CMC solution	oral	30 mg/kg	10 weeks						50.13	7.12					18.78	1.97					20.18	1.96					13.92	2.64
																	RH: rutin	9		rutin suspended in 1% CMC solution	oral	90 mg/kg	10 weeks						46.14	6.52					16.74	1.92					15.14	1.69					12.54	1.75
																	CAP: captopril	9		rutin suspended in 1% CMC solution	oral	10 mg/kg	10 weeks						44.63	4.5					17.44	3.48											18.54	4.47
33	Nishi, Ahad, A and Kumar, P	2013	Protective effect of chlorogenic acid against diabetic nephropathy in high fat diet/streptozotocin induced type-2 diabetic rats	International Journal of Pharmacy and Pharmaceutical Sciences	1b	India	Chlorogenic acid	Atractylodis lanceae rhizoma/Cuscutae semen	Yes	rats	Wistar	male	200-250	adult	injected intraperitoneally with a low dose of STZ (35 mg/kg BW dissolved in normal saline).	7 days post STZ induction, FBG concentration ≥ 250 mg/dl were considered diabetic	NC	6						downregulating TGF-β induced expression of extracellular matrix proteins in the glomerular matrix	0			Serum Creatinine (mg/md)	0.65	0.04	0			BUN (mg/dl)	6.27	0.25	0			Data not extractable			Data not extractable			FBG (mg/dl)	86	3.6	Data not extractable
																	DM	6		normal saline	oral		10 weeks						1.37	0.06					35.6	0.62											325	5.7
																	DM + CGA-10	6		chlorogenic acid	oral	10 mg/kg BW	10 weeks						0.92	0.06					17.5	0.31											153	4.5
																	DM + CGA-20	6		chlorogenic acid	oral	20 mg/kg BW	10 weeks						11.7	0.24					11.7	0.24											114	3.6
35	Gong, B, Gou, X, Han, T, Qi, Y, Ji, X and Bai, J	2020	Protective effects of rutin on kidney in type 1 diabetic mice	Pakistan Journal of Pharmaceutical Sciences	1b	China	Rutin	Aurantii amari epicarpium et mesocarpium	Yes	mice	N/A	male	25-45	N/A	intraperitoneally injecting streptozotocin (STZ) at a dose of 62.5mg/kg once a day for five days	The type 1 diabetic model was successfully established as the postprandial blood glucose level of mice exceeded 16.6mmol/L	normal	12		0.1% Carboxyl Methyl Cellulose (CMC) sodium solution	intragastric administration	10mg/kg per day	8 weeks	collagen I, TGF-β1	0			Cre(μM)	25.2	3.4				BUN (mM)	8.67	1.6	0			0			0			PPG, postprandial plasma glucose (mM)	6.88	1.5	0
																	model	12		0.1% Carboxyl Methyl Cellulose (CMC) sodium solution	intragastric administration	10mg/kg per day	8 weeks						37	6.3					23.93	7.16											24.4	2.63
																	low-dose rutin	12		rutin	intragastric administration	50 mg/kg once a day	8 weeks						29.83	5.67					14.61	7.51											21.64	1.43
																	high-dose rutin	12		rutin	intragastric administration	100 mg/kg once a day	8 weeks						29.2	4.6					14.07	5.84											22.1	1.73
																	irbesartan	12		irbesartan	intragastric administration	45mg/kg once a day	8 weeks						27	4					18.16	4.9											24.4	3.41
37	Lai, PB, Zhang, L and Yang, LY	2012	Quercetin ameliorates diabetic nephropathy by reducing the expressions of transforming growth factor-β1 and connective tissue growth factor in streptozotocin-induced diabetic rats	Renal Failure	1b	China	Quercetin	Centellae asiaticae herba	Yes	rats	SD	male	200-250	N/A	a single intraperitoneal injection of STZ at 55 mg/kg body weight in 0.01 M citrate buffer (Sangon Biotech, Shanghai, China; pH 4.5) after 12 h of fasting	Rats with a blood glucose level over 300 mg/dL were considered as diabetes-induced rats	control group	12		vehicle	intragastric administration	50 mg/kg once a day	12 weeks	quercetin ameliorates renal function through an effect on the expressions of TGF-β1 and CTGF	Kidney weight/body weight (mg/g)	4.56	0.39	sCr (μmol/L)	50.88	5.75				BUN (mmol/L)	8.2	1.34	UAE, urine albumin excretion (mg/24 h)	22.47	3.08	0			Ccr, creatinine clearance (mL/min/kg)	1.58	0.51	Blood glucose (mmol/L)	5.37	0.52	0
																	diabetic group	12		vehicle	intragastric administration	50 mg/kg once a day	12 weeks			10.13	0.82		89.73	11.31					15.39	2.57		50.73	11.31					3.67	0.98		23.43	2.77
																	quercetin treated diabetic group	12		quercetin	intragastric administration	50 mg/kg once a day	12 weeks			7.1	0.62		64.18	7.71					11.29	1.85		35.1	7.2					2.63	0.72		22.35	2.28
38	Bashir, SO, Morsy, MD, Sakr, HF, El Refaey, HM, Eid, RA, Alkhateeb, MA and Defallah, MA	2014	Quercetin ameliorates diabetic nephropathy in rats via modulation of renal NA+, K+-atpase expression and oxidative stress	American Journal of Pharmacology and Toxicology	1b	Egypt	Quercetin	Centellae asiaticae herba	Yes	rats	SD	male	150-200	N/A	I.P injection of a single dose of of 65 mg/kg body weight STZ	48 hrs following the STZ injection, rats with non-fasting blood glucose level of ≥20 mmol L were considered diabetic	Control group (C)	10		vehicle	IntraPeritoneally (IP)	1 mL/kg once daily	8 weeks	amelioration of indicators of oxidative stress and Na+, K+ATPase gene expression and activity	0			Data not extractable						Data not extractable			0			0			0			Data not extractable			Data not extractable
	data not available																Quercetin treated Control group (CQ)	10		quercetin	oral gavage	25 mg/kg once daily	8 weeks
																	Diabetic model group (D)	10		StrepToZotocin (STZ)	injection	a single dose of of 65 mg/kg	8 weeks
																	Insulin treated Diabetic rats (DI)	10		mixtard insulin	IntraPeritoneally (IP)	a daily dose of one IU/kg.	8 weeks
																	Quercetin treated Diabetic group (DQ)	10		quercetin	oral gavage	25 mg/kg once daily	8 weeks
																	Quercetin and Insulin treated Diabetic rats (DIQ)	10		quercetin and mixtard insulin		same as DI and DQ groups	8 weeks
40	Gao, F, He, X, Liang, S, Liu, S, Liu, H, He, Q, Chen, L, Jiang, H and Zhang, Y	2018	Quercetin ameliorates podocyte injury via inhibition of oxidative stress and the TGF-β1/Smad pathway in DN rats	RSC Adv	1b	China	Quercetin	Centellae asiaticae herba	Yes	rats	SD	male	180-220	adult	a single intraperitoneal injection of streptozotocin at concentration 60 mg/kg	Seventy-two hours later, rats with blood glucose levels of 16.7 mmol L_x0001_1 or higher were considered to be diabetic	NC	5		citrate buffer.	oral	60 mg/kg	12 weeks	quercetin significantly increased the expression of podocyte-specific markers nephrin and podocin and decreased expression of the podocyte injury marker desmin in DN rats. Quercetin also inhibited activation of the TGF-b1/Smad signaling pathway in DN rats by decreasing expression of TGF-b1, p-Smad2, and p-Smad3, and increasing Smad7 expression	KW/BW (mg/g)	6.68	0.58	0						BUN (mmol/L)	10.06	1.77	albuminuria 12 week (mg/24 h)	9.5	2.86	0			Ccr, creatinine clearance rate	4.32	1.05	Glu (mmol/L)	5.74	0.67	0
																	DN	5		vehicle + STZ	oral	60 mg/kg	12 weeks			12.38	1.34								23.82	6.69		58.64	7.21					6.36	1		33.05	3.23
																	DN + LQ	5		low-dose quercetin	oral	50 mg/kg	12 weeks			10.4	0.99								15.51	2.8		40.77	2.19					5	0.36		26.53	4.94
																	DN + HQ	5		high-dose quercetin	oral	100 mg/kg	12 weeks			9.96	0.42								14.53	2.38		26.59	3.44					4.27	1.11		16.83	2.74
41	Wang, C, Pan, Y, Zhang, QY, Wang, FM and Kong, LD	2012	Quercetin and allopurinol ameliorate kidney injury in STZ-treated rats with regulation of renal NLRP3 inflammasome activation and lipid accumulation	PLoS ONE	1b	China	Quercetin	Centellae asiaticae herba	No	rats	SD	male	200-220	5	a single intraperitoneal injection of freshly 55 mg/kg STZ in 0.1 M citrate buffer (pH 4.4) in a dark environment	fasting blood glucose levels in tail vein were above 250 mg/dL 72 h after STZ injection	NC	8		citrate buffer	gavage	55 mg/kg STZ	7 weeks	quercetin and allopurinol were found to suppress renal NLRP3 inflammasome activation, at least partly, via their anti-hyperuricemic and anti-dyslipidemic effects, resulting in the amelioration of STZ-induced the superimposed nephrotoxicity in rats	0			Data not extractable						Data not extractable			0			0			Data not extractable			0			0
	data not available																DN	8		water	gavage
																	quercetin 25	8		quercetin	gavage	25 mg/kg	7 weeks
																	quercetin 50	8		quercetin	gavage	50 mg/kg	7 weeks
																	quercetin 100	8		quercetin	gavage	100 mg/kg	7 weeks
																	allopurinol 10	8		allopurinol	gavage	10 mg/kg	7 weeks
45	Jiang, X, Yu, J, Wang, X, Ge, J and Li, N	2019	Quercetin improves lipid metabolism via SCAP-SREBP2-LDLr signaling pathway in early stage diabetic nephropathy	Diabetes, Metabolic Syndrome and Obesity: Targets and Therapy	1b	China	Quercetin	Centellae asiaticae herba	No	mice	db/db	male	N/A	6	C57BL/KsJ background		Db/m	8					10 weeks	Quercetin safely and efficiently alleviates early diabetic renal injuries, possibly through improving the lipid metabolism via SCAP-SREBP2-LDLr signaling pathway	0			0						0			0			0			0			0			0
																	Db/db	8		placebo (saline)	oral gavage	50 mg/kg/day	10 weeks
																	Db/db+ LD-quercetin	8		quercetin	oral gavage	50 mg/kg/day	10 weeks
																	Db/db+ HD-quercetin	8		quercetin	oral gavage	100 mg/kg/day	10 weeks
48	Tang, L, Li, K, Zhang, Y, Li, H, Li, A, Xu, Y and Wei, B	2020	Quercetin liposomes ameliorate streptozotocin-induced diabetic nephropathy in diabetic rats	Scientific reports	1b	China	Quercetin	Centellae asiaticae herba	Yes	rats	SD	male	190-220	N/A	a single intraperitoneal injections of 60 mg/kg STZ dissolved in 10 mM citrate buffer (pH 4.5)	Rats with FBG levels above 16.7 mM for 3 consecutive days were considered DM	NC	8		sodium chloride	intragastrically		8 weeks	The fasting blood glucose (FBG), body weights (BWs), renal hypertrophy index (rHI), serum and urine biochemistry, renal histopathology, oxidative stress and immunohistochemical measurements of AGEs were analyzed to compare the effect of different treatments. Que and Q-PEGL significantly improved DN biochemistry and pathological changes, although the treated rats still had some symptoms of DN.	0			0						0			0			Data not extractable			0			Data not extractable			0
	data not available																DN	8		blank treatment	intragastrically		8 weeks
																	Que	8		free quercetin	intragastrically	50 mg/kg/day	8 weeks
																	PEGL	8		liposomes dissolved in 0.9% sodium chloride	intragastrically	150 mg/kg/day	8 weeks
																	Q-PEGL	8		quercetin liposomes	intragastrically	200 mg/kg/day	8 weeks
49	Tong, F, Liu, S, Yan, B, Li, X, Ruan, S and Yang, S	2017	Quercetin nanoparticle complex attenuated diabetic nephropathy via regulating the expression level of ICAM-1 on endothelium	International Journal of Nanomedicine	1b	China	Quercetin	Centellae asiaticae herba	No	rats	SD	male	170-230	N/A	streptozotocin was injected only once at a dose of 35 mg/kg through abdomina	Animals with blood glucose content .16.7 mmol/L were used in the study	Sham	8		standard diet	oral		8 weeks	Both QUE and QUE nanoparticle complex preconditioning ameliorated the pathological damage of kidney and improved renal function, alleviated renal oxidative stress injury, restricted inflammatory cells infiltration, and downregulated the ICAM-1 expression as compared to DN group, while QUE nanoparticle complex significantly alleviated this effect	0			Scr, μmol/L	45.26	5.78				BUN, mmol/L	6.23	1.13	albumin/creatinine ratio, mg/μmol	0.05	0.02	urine protein, mg/24h	2.14	0.67	0			Data not extractable			0
																	DN	8		equal volume of normal saline	abdominal subcutaneous injection		8 weeks						289.16	11.27					54.37	3.79		0.18	0.05		52.29	5.59
																	QUE	8		quercetin	abdominal subcutaneous injection	10 mg/kg	8 weeks						213.56	11.27					41.05	3.38		0.13	0.03		28.15	5.07
																	QUE/P	8		quercetin	abdominal subcutaneous injection	10 mg/kg	8 weeks						178.93	8.03					23.18	2.17		0.09	0.04		15.79	3.49
51	Liu, Y, Dai, E and Yang, J	2019	Quercetin suppresses glomerulosclerosis and TGF-β signaling in a rat model	Mol Med Rep	1b	China	Quercetin	Centellae asiaticae herba	Yes	rats	SD	male	200-240	6 to 8	Unilateral nephrectomy		NC	10		adriamycin at a dose of 3 mg/kg by single tail vein injection at days 8 and 29			8 weeks	quercetin significantly improved physiological indices and altered the expression levels of TGF‑β signaling pathway‑associated proteins in rats with glomerulosclerosis	0			SCr, mM	29.4	1.71				BUN, mM	5.64	0.43	0			UTP (mg/24 h)	31.34	2.59	0			0			0
																	SHO, sham operation	10		operated on without removal of the kidney and received tail vein injection with saline solution			8 weeks						33.4	1.98					6.38	0.42					34.66	4.97
																	GS	10		maintained under normal conditions without surgery or injection			8 weeks						98.57	10.36					17.39	2.53					363.19	18.21
																	QU I	10		low‑dose quercetin	oral gavage	25 mg/kg/day	8 weeks						71.57	4.43					12.67	0.58					299.84	20.13
																	QU II	10		intermediate‑dose quercetin	oral gavage	50 mg/kg/day	8 weeks						67.06	8.6					11.03	1.03					310.53	28.63
																	QU III	10		high‑dose quercetin	oral gavage	100 mg/kg/day	8 weeks						45.29	3.04					8.99	0.43					267.7	12.61
53	Anjaneyulu, M and Chopra, K	2004	Quercetin, an anti-oxidant bioflavonoid, attenuates diabetic nephropathy in rats	Clinical and Experimental Pharmacology and Physiology	1b	India	Quercetin	Centellae asiaticae herba	No	rats	SD	male	200-250	N/A	Streptozotocin, prepared in 0.1 mol/L citrate buffer, pH 4.4, was injected in a single dose of 45 mg/kg, i.v., to rats	Rats having plasma glucose levels > 250 mg/dL after 4 weeks were selected	Control	?		quercetin vehicle	orally	10 mg/kg per day	8 weeks	After 8 weeks, diabetic rats exhibited renal dysfunction, as evidenced by reduced creatinine and urea clearance, and proteinuria along with a marked increase in oxidative stress, as determined by lipid peroxidation and activities of key anti-oxidant enzymes. Treatment with quercetin significantly attenuated renal dysfunction and oxidative stress in diabetic rats	0			Serum creatinine (mg/dL)	0.42	0.02				Blood urea nitrogen (mg/dL)	15.12	0.92	Urinary albumin excretion (mg/dL)	3.5	0.5	0			Data not extractable			Plasma glucose levels (mg/dL)	120.72	7.2	0
																	Control + quercetin	?		a suspension of quercetin	orally	10 mg/kg per day	8 weeks						0.35	0.03					13.18	0.81		3.2	0.2								116	5.6
																	Diabetes	?			orally	10 mg/kg per day	8 weeks						1.28	0.19					32.14	1.58		12.15	0.5								472.24	9.25
																	Diabetes + quercetin	?			orally	10 mg/kg per day	8 weeks						0.78	0.12					19.38	1.48		6.5	0.12								437.24	9.25
54	Gao, Y, Zhang, RR, Li, JH, Ren, M, Ren, ZX, Shi, JH, Pan, QZ and Ren, SP	2012	Radix Astragali lowers kidney oxidative stress in diabetic rats treated with insulin	Endocrine	1a	China	Radix Astragali	Astragali mongholici radix	No	rats	Wistar	male	180-220	N/A	a single injection of streptozotocin (STZ) at the concentration of 60 mg/kg body weight in a 0.1 M citrate buffer (pH 4.0) intraperitoneally	Diabetic rats having a blood glucose level of[16.7 mmol/l at 2 days following STZ-injection were included in this study	Control	20		no treatment			60 days	combination of insulin and RA showed: (1) significantly lower levels of MDA, IL-6, TNF-a, and Scr (p\0.05); (2) significantly higher SOD and GSH-Px activities (p\0.05); (3) significantly lower NF-jB activation and lower expression levels of PKCa (p\0.05); (4) significantly smaller kidney-to-body weight ratio	Kidney-to-body weight ratio (%)	0.59	0.013	Serum creatinine (Scr, μmol/L)	63.7	4.42				0			0			0			0			Data not extractable			0
																	DM	20		no treatment			60 days			1.21	0.016		114.5	6.21
																	Insulin	20		Insulin	injected intramuscularly	adjusted based on the determination of blood glucose levels	60 days			1.09	0.018		98.4	5.36
																	RA	20		Radix Astragali (RA, aqueous extract of Radix Astragali	gastric injection	10 g RA per kg body weight	60 days			0.89	0.014		81.9	4.55
																	RA + Insulin	20		RA + Insulin	gastric injection + injected intramuscularly	10 g RA per kg body weight	60 days			0.78	0.012		70.6	6.54
55	Elsherbiny, NM, Said, E, Atef, H and Zaitone, SA	2020	Renoprotective effect of calycosin in high fat diet-fed/STZ injected rats: Effect on IL-33/ST2 signaling, oxidative stress and fibrosis suppression	Chem Biol Interact	1b	Saudi Arabia	Calycosin	Astragali mongholici radix	Yes	rats	SD	male	200-220	adult	combination of high-fat diet and low-dose STZ (30 mg/kg, I.P.).	Rats with blood glucose level above 250 mg/dl were considered positive for DM induction	Control	8		a regular standard diet	orally			Effect on IL-33/ST2 signaling, oxidative stress and fibrosis suppression	Kidney/body weight index	0.25	0.01	Data not extractable						Data not extractable			Data not extractable			0			0			Blood glucose	88.83	3.85	0
																	Calycosin	8		calycosin	orally	5 mg/kg/day	8 weeks			0.23	0.01																				101.83	5.6
																	T2DM	10		vehicle	orally	5 mg/kg/day	8 weeks			0.58	0.02																				406.3	22.38
																	T2DM + Calycosin	10		calycosin	orally	5 mg/kg/day	8 weeks			0.27	0.01																				301.6	9.9
56	Lv, J, Zhuang, K, Jiang, X, Huang, H and Quan, S	2020	Renoprotective effect of formononetin by suppressing smad3 expression in Db/Db mice	Diabetes, Metabolic Syndrome and Obesity: Targets and Therapy	1b	China	Formononetin	Astragali mongholici radix	Yes	mice	db/db	male	50-60	8	model of spontaneous type 2 diabetes	db/db mice (9 weeks) with non-random blood glucose levels >11.1 mmol/L were considered to be diabetes	db/m, normal control	10		0.5% CMC-Na solution	oral gavage	50 mg/kg	8 weeks	The results showed that FMN substantially improved glucolipid metabolism, reduced oxidative stress, and protected renal function in db/db mice. Meanwhile, protein and mRNA expression of smad3 and related regulatory factor of extracellular matrix deposition were significantly suppressed.	Kidney indices (%)	0.58	0.01	0						0			0			0			0			0			0
										mice	wild db/+ littermates in a C57BLKs/J background	male	25-30	8			db/db, model group	10		0.5% CMC-Na solution	oral gavage	50 mg/kg	8 weeks			0.54	0.02
																	positive control group (Met),	10		Metformin	oral gavage	100 mg/kg	8 weeks			0.41	0.03
																	FMN-treated low dose group (FMNL)	10		Formononetin	oral gavage	25 mg/kg	8 weeks			0.44	0.02
																	FMN-treated high dose group (FMNH)	10		Formononetin	oral gavage	50 mg/kg	8 weeks			0.43	0.03
57	Gomes, IBS, Porto, ML, Santos, MCLFS, Campagnaro, BP, Pereira, TMC, Meyrelles, SS and Vasquez, EC	2014	Renoprotective, anti-oxidative and anti-apoptotic effects of oral low-dose quercetin in the C57BL/6J model of diabetic nephropathy	Lipids in Health and Disease	1b	Brazil	Quercetin	Centellae asiaticae herba	Yes	homozygous C57BL/6J		N/A	N/A	8	intraperitoneal injection of STZ diluted in citrate buffer (10 mM, pH 4.5) at a dose of 100 mg/kg/day for 3 days,	with glucose levels greater than 250 mg/dL for at least 2 days were considered diabetic	The control group (non-diabetic, ND)	10		vehicle citrate buffer	orally	100 mg/kg/day	4 weeks	Renoprotective, anti-oxidative and anti-apoptotic effects	0			Data not extractable						Data not extractable			0			Data not extractable			Data not extractable			0			0
	data not extractable																DM + DV	10		vehicle soy oil	orally	10 mg/kg per day	4 weeks
																	DM + DQ	10		quercetin	orally	10 mg/kg per day	4 weeks
59	Ganesan, D, Albert, A, Paul, E, Ananthapadmanabhan, K, Andiappan, R and Sadasivam, SG	2020	Rutin ameliorates metabolic acidosis and fibrosis in alloxan induced diabetic nephropathy and cardiomyopathy in experimental rats	Molecular and Cellular Biochemistry	1b	India	Rutin	Aurantii amari epicarpium et mesocarpium	No	rats	albino Wistar	male	180-220	N/A	a single dose of sterilized saline (0.9%)		control	6		a single dose of sterilized saline (0.9%)	intraperitoneally		4 weeks	metabolic acidosis and fibrosis	0			Creatinine (mg/dL)	1.085	0.021	Urea (mg/dL)	20.5	1.5				0			0			0			Fasting Blood glucose (FBG) (mg/dl)	120	5.2	0
															a single dose of alloxan monohydrate		diabetes	6		a single dose of alloxan monohydrate	intraperitoneally	150 mg/kg body weight dissolved in ice cold saline	4 weeks					± SEM	2.18	0.021	± SEM	55	5.2													± SEM	465	3
															0.28 M of NH4Cl in drinking water		metabolic acidosis.	6		0.28 M of NH4Cl in drinking water	injection		4 weeks						1.42	0.1482		10.6	0.06														108	4.3
															injected with a single dose of alloxan monohydrate (150 mg/kg body weight)			6		rutin hydrate	oral gavage	100 mg/kg body weight	4 weeks						1.3	0.077		32	4.3														188	2.12
60	Han, Y, Lu, JS, Xu, Y, Zhang, L and Hong, BF	2015	Rutin ameliorates renal fibrosis and proteinuria in 5/6-nephrectomized rats by anti-oxidation and inhibiting activation of TGFβ1-smad signaling	Int J Clin Exp Pathol	1b	China	Rutin	Aurantii amari epicarpium et mesocarpium	Yes	rats	Wistar	male	200-240	N/A	underwent 5/6 nephrectomy by surgical resection of the upper and lower thirds of left kidney, followed by tight nephrectomy 7 days later		Sham control	10		sham operation			20 weeks	anti-oxidation and inhibiting activation of TGFβ1-smad signaling	0		8 weeks	Plasma creatinine (mg/dL)	1.74	0.24				Blood urea nitrogen (mg/dL)	20.7	1.8	0			24-h urine protein (mg/day)	14.66	4.91	Creatinine clearance (ml/min)	3.5	1.22	0			0
																	Model control	10		underwent 5/6 nephrectomy			20 weeks						2.72	0.6					52.9	17.2					91.22	44.5		2.4	0.76
																	Losartan (10 mg/kg)	10		Losartan	orally	10 mg/kg	20 weeks						2.01	0.33					38.1	4.8					31.48	17.66		3.2	1.14
																	Rutin (15 mg/kg)	10		Rutin	orally	15 mg/kg	20 weeks						1.7	0.4					41.9	8.9					44.77	22.04		3.1	1.21
																	Rutin (45 mg/kg)	10		Rutin	orally	45 mg/kg	20 weeks						1.66	0.43					42.2	5.6					35.01	5.62		3.3	1.4
																	Sham control	10									20 weeks	Plasma creatinine (mg/dL)	1	0.17				Blood urea nitrogen (mg/dL)	20	3.5				24-h urine protein (mg/day)	18.39	6.37	Creatinine clearance (ml/min)	3.5	1.12
																	Model control	10											2.1	1.06					52.8	20.4					209.8	106.3		1.2	0.34
																	Losartan (10 mg/kg)	10											1.51	0.22					45	11.5					105.73	63.12		2.6	0.85
																	Rutin (15 mg/kg)	10											1.39	0.24					43.5	11.4					76.1	37.75		2.7	0.68
																	Rutin (45 mg/kg)	10											1.32	0.16					34.7	8.9					64.21	15.48		3.1	0.97
61	Zaghloul, RA, Abdelghany, AM and Samra, YA	2022	Rutin and selenium nanoparticles protected against STZ-induced diabetic nephropathy in rats through downregulating Jak-2/Stat3 pathway and upregulating Nrf-2/HO-1 pathway	European Journal of Pharmacology	1b	Egypt	Rutin	Aurantii amari epicarpium et mesocarpium	Yes	rats	SD	male	200-220	adult	a single i.p. dose of 45 mg/kg of STZ after overnight fasting	blood levels of glucose above 250 mg/di	Normal	6		normal saline + a suspension of 0.5% CMC	i.p.	0.2 ml + 1 ml		downregulating Jak-2/Stat3 pathway and upregulating Nrf-2/HO-1 pathway	Data not extractable			Data not extractable						Data not extractable			0			Data not extractable			0			Data not extractable			0
	data not extractable																DN	6		a suspension of 0.5% CMC	i.p.	1 ml
																	DN + Ru	6		rutin	orally	100 mg/kg
																	DN + SeNPs	6		SeNPs	orally	5 mg/kg
																	DN + SeNPs + Ru	6		SeNPs + Ru	orally	100 mg/kg +5 mg/kg
64	Dong, Y, Jing, T, Meng, Q, Liu, C, Hu, S, Ma, Y, Liu, Y, Lu, J, Cheng, Y, Wang, D and Teng, L	2014	Studies on the antidiabetic activities of Cordyceps militaris extract in diet-streptozotocin-induced diabetic Sprague-Dawley rats	Biomed Res Int	1a	China	Cordyceps militaris Extract	Isaria cicadae Miquel	Yes	rats	SD	male	N/A	N/A	injection of 30mg/kg streptozotocin (STZ) for 3 days (i.p., once per day)	Rats with fasting serum glucose levels between 11mmol/L and 26mmol/L were identified as severe diabetic groups	Control	7			orally		3 weeks	antidiabetic activities	0			Data not extractable						Data not extractable			0			Data not extractable			0			Data not extractable			0
																	DM	7		normal saline	orally		3 weeks
																	DH treated	7		metformin	orally	120mg/kg	3 weeks
																	AE treated	7		alcohol extract (AE)	orally	0.05 g/kg	3 weeks
																	AE treated	7		alcohol extract (AE)	orally	2 g/kg	3 weeks
																	WE treated	7		water extract (WE)	orally	0.05 g/kg	3 weeks
																	WE treated	7		water extract (WE)	orally	2 g/kg	3 weeks
65	Huang, KH, Pai, MH, Wu, CH, Liu, JJ and Yeh, SL	2010	Supplemental dietary arginine reduces renal RAGE expression and oxidative damage in rats with streptozotocin-induced type 2 diabetes	e-SPEN	1b	Taiwan	Arginine	Isaria cicadae Miquel	No	rats	Wistar	male	N/A	6	intraperitoneal injection of 150 mg/kg nicotinamide followed by streptozotocin (STZ; Sigma) at a dose of 65 mg/kg after 15 min	fasting blood glucose levels exceeding 180 mg/dL were considered diabetic	NC	6		a chow diet	orally		8 weeks	reduces renal RAGE expression and oxidative damage	0			0						0			0			0			0			plasma glucose level (mg/dL)			0
	only BG																DM	13		a common semipurified diet	orally		8 weeks																								304	0.123
																	DM-Arg	13		an identical diet except that part of the casein was replaced by Arg	orally		8 weeks																								263	83
66	Ye, HY, Li, ZY, Zheng, Y, Chen, Y, Zhou, ZH and Jin, J	2016	The attenuation of chlorogenic acid on oxidative stress for renal injury in streptozotocin-induced diabetic nephropathy rats	Archives of Pharmacal Research	1b	China	Chlorogenic acid	Atractylodis lanceae rhizoma/Cuscutae semen	Yes	rats	SD	male	180-220	N/A	a single STZ (i.p, 60 mg/kg in 0.1 M citrate buffer, pH 4.0)	random blood glucose levels were over 16.7 mmol/L for 3 days	Control	8		0.9 % sodium chloride	i.p.	60 mg/kg	6 weeks	protect kidney function against oxidative stress	Kidney/body weight ratio (%)	4.5	1.3	SCr (lmol/L)	56.08	10.4				BUN (mmol/L)	15.9	3.6	0			Urine protein (lg/24 h)	2.1	0.7	0			0			0
																	DM	8		STZ	i.p.	60 mg/kg	6 weeks			6.6	1.8		84.5	10.9					37.5	8.2					13.4	5.7
																	5 mg/kg CGA	8		low dose of CGA	intraperitoneally administered daily	5 mg/kg	6 weeks			6.1	1.2		77.3	12.3					34.2	6.1					9.8	2.5
																	10 mg/kg CGA	8		medium dose of CGA	intraperitoneally administered daily	10 mg/kg	6 weeks			5.6	1.3		71.6	15.4					29.7	5.6					8.1	3.1
																	20 mg/kg CGA	8		high dose of CGA	intraperitoneally administered daily	20 mg/kg	6 weeks			5.2	0.9		64.2	9.2					22.4	5.7					6.3	2.4
67	Iskender, H, Dokumacioglu, E, Sen, TM, Ince, I, Kanbay, Y and Saral, S	2017	The effect of hesperidin and quercetin on oxidative stress, NF-κB and SIRT1 levels in a STZ-induced experimental diabetes model	Biomed Pharmacother	1b	Turkey	Hesperidin	Aurantii amari epicarpium et mesocarpium	No	rats	Wistar albino	male	200-250	4 to 6	singledose intraperitoneal injection of STZ at a dose of 60 mg/kg dissolved in a 0.4 mL (0.1 M) sodium citrate buffer (pH: 4.5) using a 26 gauge insulin injector	Rats with fasting blood glucose over 200 mg/dl were considered as diabetic	Control	10					15 days	oxidative stress, NF-kB and SIRT1 levels	0			Creatinine (mg/dl)	0.36	4.811	Urea (mg/dl)	29.9	0.61	BUN (mg/dl)	13.99	0.09	0			0			0			Glucose (mg/dl)	172.25	15.98	0
							Quercetin	Centellae asiaticae herba									DM	10					15 days					± SE	0.46	0.02	± SE	82.7	3.7	± SE	40.87	2.06										± SE	602.66	20.18
																	DM + HSP	10		hesperidin	aqueous suspension orally	100 mg/kg b.w.	15 days						0.36	0.03		67.91	4.06		34.1	1.01											436.12	14.3
																	DM + Q	10		hesperidin	aqueous suspension orally	100 mg/kg b.w.	15 days						0.41	0.02		64.24	5.88		34.69	2.74											494.43	12.89
68	Kamalakkannan, N and Stanely Mainzen Prince, P	2006	The influence of rutin on the extracellular matrix in streptozotocin-induced diabetic rat kidney	J Pharm Pharmacol	1b	India	Rutin	Aurantii amari epicarpium et mesocarpium	No	rats	albino Wistar	male	150-180	N/A	a single intraperitoneal injection of STZ (50 mg/kg)	Rats with plasma glucose levels above 13.89 mmol/L (250 mg dL_x0002_1) were considered as diabetic	NC	8		CMC			45 days	influence on the content of hydroxyproline and collagen and on the activity of matrix metalloproteinases (MMPs)	0			0			0			0			0			0			0			Fasting plasma glucose, mmol/L	3.83	0.29	0
																	normal + rutin	8		rutin	orally, intragastric tube	100 mg/kg	45 days																								3.89	0.3
																	diabetic control	8		CMC			45 days																								21.17	1.62
																	diabetic + rutin	8		rutin	orally, intragastric tube	100 mg/kg	45 days																								7.89	0.6
69	Jain, PG, Nayse, PG, Patil, DJ, Shinde, SD and Surana, SJ	2020	The possible antioxidant capabilities of formononetin in guarding against streptozotocin-induced diabetic nephropathy in rats	Future Journal of Pharmaceutical Sciences	1b	India	Formononetin	Astragali mongholici radix	Yes	rats	Albino Wistar	male	180-220	N/A	a single dose of STZ (55 mg/kg) intraperitoneal route	After 72 h of STZ administration, DN was induced in animals	Normal	6		0.5% CMC			14 days	modulate oxidative stress and protected renal tissues from STZ injury	0			Data not extractable			0			Data not extractable			Data not extractable			0			0			Data not extractable			0
	data not extractable																DN	6		STZ	intraperitoneal	55 mg/kg	14 days
																	DN + Metformin 70	6		Metformin	orally	70 mg/kg	14 days
																	Formononetin 10	6		formononetin	orally	10 mg/kg	14 days
																	Formononetin 20	6		formononetin	orally	20 mg/kg	14 days
																	Formononetin 40	6		formononetin	orally	40 mg/kg	14 days
71	Gomes, IB, Porto, ML, Santos, MC, Campagnaro, BP, Gava, AL, Meyrelles, SS, Pereira, TM and Vasquez, EC	2015	The protective effects of oral low-dose quercetin on diabetic nephropathy in hypercholesterolemic mice	Front Physiol	1b	Brazil	Quercetin	Centellae asiaticae herba	Yes	mice	apoE−/−	male	N/A	8	three daily intraperitoneal injection of streptozotocin (STZ) at a dose of 100 mg/kg diluted in citrate buffer solution (10mM,pH4.5)	The inclusion criteria were those animals that 1 week after STZ injection exhibited hyperglycemia (>250mg/dL), when it was confirmed at least in two independent moments (success rate was approximately 65%)	NC	8		vehicle citrate buffer	orally		4 weeks	protective effects on the renal structural changes, including normalization of the index of glomerulosclerosis and kidney weight/body weight	Data not extractable			Data not extractable			Data not extractable			0			0			Data not extractable			Data not extractable			Data not extractable			0
	data not extractable																DV	8		vehicle, soy oil	orally		4 weeks
																	DQ	8		quercetin	orally	10mg/kg per day	4 weeks
74	Yi, YE, Li, SY, Nie, YN, Jia, DX, Zhang, ZH, Wang, YF and Wang, Q	2016	Effect of astragalus injection on renal tubular epithelial transdifferentiation in type 2 diabetic mice	BMC Complementary and Alternative Medicine	1a	China	Astragalus injection	Astragali mongholici radix	Yes	mice	KKAy	male	25-28	9 to 11		with a blood glucose level greater than 13.9 mM was considered diabetic	model group	8		saline	intraperitoneal injection	0.03 mL/10 g per day	24 weeks	reduced blood glucose levels; inhibited morphological changes in the kidneys of KKAy mice; reduced mRNA and protein expression levels of TGF-β1, TGFβ-R1, and α-SMA; and increased E-cadherin expression	0			0			0			0			0			0			0			Data not extractable			0
	data not extractable																treatment group	8		astragalus injections	intraperitoneal injection	0.03 mL/10 g per day	24 weeks
										mice	C57BL/6 J	male	23-25	9 to 11			control group	8					24 weeks
75	Nie, Y, Li, S, Yi, Y, Su, W, Chai, X, Jia, D and Wang, Q	2014	Effects of astragalus injection on the TGFβ/Smad pathway in the kidney in type 2 diabetic mice	BMC Complementary and Alternative Medicine	1a	China	Astragalus injection	Astragali mongholici radix	Yes	mice	KKAy	male	25-28	9 to 11		with a blood glucose level greater than 13.9 mM was considered diabetic	model group	8		saline	intraperitoneal injection	0.03 mL/10 g per day	24 weeks	increased Smad7 expression, and inhibited the expression of TGFβR-Ι, Smad3 and its phosphorylation, and decreased the mRNA level of TGFβ1	0			0			0			0			0			0			0			Data not extractable			0
	data not extractable																treatment group	8		astragalus injections	intraperitoneal injection	0.03 mL/10 g per day	24 weeks
										mice	C57BL/6 J	male	23-25	9 to 11			control group	8					24 weeks
78	Yue, J., Xue-Rou, Y., Hong-tao, Y., Kang, Y., Qing-yun, Z., Shou-Ci, H., & Qi-Hang, S.	2018	Influence of astragalus polysaccharide on kidney status and fibrosis indices of a rat model of streptozotocin-induced diabetic nephropathy	Traditional Medicine Research	1a	China	Astragalus polysaccharide	Astragali mongholici radix	Yes	rats	SD	male	160-200	8	unilateral nephrectomy and single intraperitoneal administration of 65 mg/kg of streptozotocin (STZ)		NC	24		physiological saline	subcutaneous injection	50 IU/kg/d)	4 weeks	downregulation of the expression of TGF-β1 and α-SMA which delays the progression of renal interstitial fibrosis in DNM rats	Kidney index (%)	0.49	0.08	Serum creatinine (μmol/L)	61.12	9.49	0			Blood urea nitrogen (mmol/L)	5.64	1.35	0			24 h proteinuria (mg/24 h)	30.6	9.89	0			Blood glucose (mmol/L)	5.58	1.05	0
																	DNM	24		physiological saline	subcutaneous injection	50 IU/kg/d)	4 weeks			1.19	0.18		75.07	12.31					11.1	3.28					56.07	19.19					18.25	2.89
																	DNM + APS	24		Astragalus polysaccharide	subcutaneous injection	50 IU/kg/d)	4 weeks			0.83	0.16		71.26	6.29					11.03	3.53					31.59	13.47					18.04	1.12
2	潘振宇, 赵家军 and 廖琳	2006	L-精氨酸和氨基胍对糖尿病大鼠一氧化氮、一氧化氮合酶及肾功能的影响	中国动脉硬化杂志	1b	China	L-Arginine	Isaria cicadae Miquel	Yes	rats	Wistar	male	240-290	N/A	a single dose of STZ 60mg/kg intraperitoneal route	fasting glucose levels above 16.7 mmol/L were considered as diabetic	DM	18	12	aqua destillata	oral gavage		8 weeks	In early stage of diabetic nephropathyadministration of L-aanginine is harmful to the renal function while aminoguanidine is beneficial to the kidney via increasing or decreasing NO and NOS	0			0			0			0			0			24hUPE (mg/24h)	43.92	7.38	0			0			0
																	L-Arginine	19	12	L-Arginine	oral gavage	10mg/kg	8 weeks																		100.47	43.42
																	Aminoguanidine	18	12	aminoguanidine	oral gavage	100mg/kg	8 weeks																		22.33	3.47
3	潘振宇	2008	L-精氨酸对糖尿病大鼠一氧化氮一氧化氮合酶及尿蛋白的影响	山东医学高等专科学校学报	1b	China	L-Arginine	Isaria cicadae Miquel	Yes	rats	Wistar	male	240-290	N/A	a single dose of STZ 60mg/kg intraperitoneal route	fasting glucose levels above 16.7 mmol/L were considered as diabetic	DM	18	12	aqua destillata	oral gavage	10mg/kg	8 weeks	the early administration of L-arginine can increase the level of NO and the twenty-four-hour urinary protein excretionwhich may cause more renal damages	0			0			0			0			0			24hUPE (mg/24h)	43.92	7.38	0			0			0
	duplicate publication																L-Arginine	19	12	L-Arginine	oral gavage	10mg/kg	8 weeks																		100.47	43.42
4	雷康福, 陈秀芳 and 董敏	2005	L-精氨酸对糖尿病大鼠肾脏、大脑、睾丸氧自由基和抗氧化水平的影响	中国老年学杂志	1b	China	L-Arginine	Isaria cicadae Miquel	Yes	rats	Wistar	male	200-250	8	injected with a single dose of alloxan monohydrate (160 mg/kg body weight)	fasting glucose levels above 16.8 mmol/L were considered as diabetic	NC	10	10					protect antioxidase activities through increasing NO contents	0			0			0			0			0			0			0			0			0
																	DM	15	10
																	L-Arginine	15	10
5	吕忠宽, 刘昱昭, 吴镇, 高伟, 梁尔顺, 乔云 and 刘德山	2015	不同剂量黄芪对糖尿病大鼠肾脏氧化应激的抑制作用	上海中医药杂志	1a	China	Astragalus membranaceus	Astragali mongholici radix	Yes	rats	Wistar	male	200-250	8	a single dose of STZ 60 mg/kg intraperitoneal injection	random glucose levels above 16.7 mmol/L were considered as diabetic	NC	8		0.9%NaCl 溶液	oral gavage	equal volum	8 weeks	inhibit the oxidative stress in the kidneys	0			Cr(μmol/L)	58.91	3.62	0			BUN (mmol/L)	7.98	1.24	MA, micro-albuminuria ( mg /L)	259.9	5.6	24 h Pro ( g /24 h)	0.7	0.28	Ccr( ml /min)	3.59	0.05	0			HbAlc ( %)
																	DM	8		0.9%NaCl 溶液	oral gavage	equal volum	8 weeks						88.14	3.48					20.38	1.1		455.5	25.3		7.1	0.13		1.43	0.04
																	low-dose AS	8		AS granule	oral gavage	3 g/kg	8 weeks						77.86	1.63					17.54	0.68		374.1	15		5.79	0.43		1.74	0.13
																	medium-dose AS	8		AS granule	oral gavage	6 g/kg	8 weeks						65.91	3.11					14.21	0.55		325.4	15.2		4.58	0.36		2.28	0.11
																	high-dose AS	8		AS granule	oral gavage	12 g/kg	8 weeks						62.04	1.71					13.61	0.59		326.5	13.6		4.26	0.23		2.69	0.26
8	张馨允, 郭启仓, 张景义 and 许颖	2021	刺芒柄花素对糖尿病肾病大鼠肾脏氧化应激损伤的作用及机制	中成药	1b	China	Formononetin	Astragali mongholici radix	Yes	rats	SD	male	220-280	8	injection of STZ 40 μg/g for 5 days intraperitoneally	random glucose levels above 16.7 mmol/L were considered as diabetic and after 4 weeks 24h-Upro more than 20 mg, urinary glucose positive	NC	15			oral gavage		8 weeks	inhibits their renal oxidative stress	0			Scr (μmol/L)	8.565	0.942	0			BUN (mmol/L)	6.756	0.237	MAER (μg/24 h)	12.511	3.762	0			0			Blood glucose (mmol/L)	4.21	0.644	0
																	DN	15			oral gavage		8 weeks						19.125	3.056					15.223	1.152		168.12	34.985								29.118	3.156
																	Metformin	15		Metformin	oral gavage	100 mg/kg)	8 weeks						11.162	0.656					8.033	0.646		44.005	9.621								10.264	1.312
																	low-dose Formononetin	15		Formononetin	oral gavage	10 mg/kg	8 weeks						17.666	2.598					14.886	2.944		143.752	22.024								26.612	5.502
																	high-dose Formononetin	15		Formononetin	oral gavage	40 mg/kg	8 weeks						12.721	1.449					10.008	1.604		66.725	18.973								15.64	1.458
10	王兴红,邓海峰,孙缦利,韩坤,王丹萍	2021	基于TLR4/NF-κB/Snail1信号通路的槲皮素对糖尿病大鼠肾脏疾病的实验	中阿科技论坛（中英文）	1b	China	Quercetin	Centellae asiaticae herba	Yes	rats	SD	male	300-350	N/A	a single dose of STZ 60 mg/kg intraperitoneal injection	random glucose levels above 16.65 mmol/L were considered as diabetic	NC	6		normal saline	oral gavage	equal volum	8 weeks	TLR4/NF-κB/Snail1	0			Data not extractable			0			Data not extractable			0			Data not extractable			0			0			0
	data not extractable																DM	6		normal saline	oral gavage	equal volum	8 weeks
																	DM + MMF	6		Mycophenolate mofetil	oral gavage	11 mg/kg	8 weeks
																	DM + low-dose Qu	6		quercetin	oral gavage	25 mg/kg	8 weeks
																	DM + high-dose Qu	6		quercetin	oral gavage	50 mg/kg	8 weeks
11	张文静 and 徐新禹	2022	基于TLR4/NF-κB信号通路探讨绿原酸对糖尿病肾病大鼠肾组织炎症和凋亡的影响	现代中西医结合杂志	1b	China	Chlorogenic acid	Atractylodis lanceae rhizoma/Cuscutae semen	Yes	rats	SD	male	190-250	8	intraperitoneal injection with STZ solution (50 mg/kg for 5 days, dissolved in sodium citrate buffer)	fasting glucose levels above 11.1 mmol/L were considered as diabetic, DN were those with persistent 24h proteinuria	NC	10		normal saline	oral gavage	equal volum	8 weeks	renal inflammation and apoptosis in diabetes nephropathy rats based on TLＲ4 /NF-κB signaling pathway	0			SCr (μmol/L)	20.58	1.69	0			BUN (mmol/L)	4.25	0.74	0			24h-UTP (mg/24h)	5.89	1.23	0			FPG (mmol/L)	4.82	0.69	0
																	DM	10		normal saline	oral gavage	equal volum	8 weeks						44.36	3.57					8.39	1.51					38.45	5.87					27.54	3.75
																	DM + low-dose CGA	10		Chlorogenic acid	oral gavage	30 mg/kg	8 weeks						34.08	3.11					6.71	1.38					29.56	4.62					24.58	3.47
																	DM + medium-dose CGA	10		Chlorogenic acid	oral gavage	60 mg/kg	8 weeks						29.65	2.8					5.45	1.12					21.33	3.49					21.35	2.76
																	DM + high-dose CGA	10		Chlorogenic acid	oral gavage	120 mg/kg	8 weeks						24.13	2.05					4.92	0.83					13.65	2.83					18.4	2.31
																	DM + Metformin	10		Metformin	oral gavage	200 mg/kg	8 weeks						23.18	1.95					4.6	0.63					10.34	2.27					16.28	2.1
12	王丽, 吴晨光, 方春钱, 高静, 徐志刚, 陈艳 and 陈宇宁	2010	左旋精氨酸对糖尿病大鼠的肾脏保护作用	江苏大学学报（医学版）	1b	China	L-Arginine	Isaria cicadae Miquel	Yes	rats	SD	male	170-210	8 to 12	a single dose of STZ 65 mg/kg intraperitoneal injection	glucose levels above 16.7 mmol/L were considered as diabetic	NC	9		normal saline	oral gavage	equal volum	8 weeks	L-arginine protects the kidneys during diabetic model rats possibly by increasing the levels of NO and improving the function of mitochondria	0			SCr (μmol/L)	32	2.52	0			BUN (mmol/L)	6.3	1.26	UAER (mg/24h)	20.78	4.05	0			0			Baseline blood glucose (mmol/L)	5.8	1.57	0
																	DM	10	7	normal saline	oral gavage	equal volum	8 weeks						42	3.23					14.42	3.7		126.07	3.52								21.27	4.1
																	DM + L-Arg	10	8	L-Arginine	oral gavage	50 mg/kg/d	8 weeks						29.5	3.67					11.22	2.24		90.21	2.91								20.51	3.33
13	程晖 and 贾汝汉	2004	左旋-精氨酸对糖尿病肾病鼠的影响	武汉大学学报（医学版）	1b	China	L-Arginine	Isaria cicadae Miquel	Yes	rats	Wistar	male	200-250	N/A	a single dose of STZ 60 mg/kg intraperitoneal injection	glucose levels above 16.6 mmol/L were considered as diabetic	NC	8		water	orally		8 weeks	increased the synthesis of NO and worsened renal injury in early DM	0			0			0			0			UAE (μg/min)	51.55	7.82	0			Ccr (ml/min)	55.42	8.89	0			0
																	DM	8		water	orally		8 weeks														2 weeks	105.4	15.89				2 weeks	98.04	16.26
																	DM + L-Arg	8		0.5% Larginine	orally	2.5 times the amount of water	8 weeks															106.46	10.29					102.09	14.82
14	陈杰彬, 魏连波, 李成杰, 汪晓娟 and 聂晓莉	2020	异槲皮苷对糖尿病肾病大鼠MEK/ERK/Nrf1信号通路及肾脏纤维化的影响	中国中西医结合肾病杂志	1b	China	Isoquercitroside	Cuscutae semen	Yes	rats	SD	male	190-210	N/A	a single dose of STZ 40 mg/kg intraperitoneal injection	fasting glucose levels above 16.7 mmol/L were considered as diabetic, DN were those with persistent 24h proteinuria	NC	8		normal saline	oral gavage	equal volum	4 weeks	inhibit the MEK/ERK signal pathway and promote the expression of Nrf1, so as to repair renal fibrosis	0			0			0			0			0			24h-UTP (mg/24h)	7.16	1.56	0			FBG (mmol/L)	4.69	0.84	0
																	DM	8		normal saline	oral gavage	equal volum	4 weeks																		33.56	5.57					23.18	5.21
																	DM + low-dose isoquercitroside	8		isoquercitroside	oral gavage	25 mg/kg/d	4 weeks																		26.75	4.16					20.61	3.69
																	DM + medium-dose isoquercitroside	8		isoquercitroside	oral gavage	50 mg/kg/d	4 weeks																		17.66	3.12					16.33	3.77
																	DM + high-dose isoquercitroside	8		isoquercitroside	oral gavage	100 mg/kg/d	4 weeks																		9.66	2.16					16.33	1.53
																	Gliquidone	8		Gliquidone	oral gavage	9.45 mg/kg/d	4 weeks																		10.33	2.08					8.48	1.66
15	黄颂敏,傅平,李献,张秀辉	1998	早期糖尿病鼠中L-Arg与NO作用的研究	中国糖尿病杂志	1b	China	L-Arginine	Isaria cicadae Miquel	Yes	rats	Wistar	male	150-250	8 to 12	a single dose of STZ 50 mg/kg intraperitoneal injection	glucose levels above 13.8 mmol/L and urine glucose +++ for 3 days were considered as diabetic	NC	13						The effect of arginine and NO dilating afferent glomerular arteriole was much greater than that of the efferent arterioles, so they were important mediators for the early glomerular hyperfiltration and hyperperfusion.	Kidney/body weight ratio (%)	0.0042	0.0004	0			0			0			0			24h-UTP (mg/24h)	3.08	1.46	Ccr (ml/24h)	0.7	0.35	0			0
																	7-day L-Arg	12		L-Arginine	oral gavage	300 mg/kg	7 days			0.0047	0.0008														25.64	9.28		1.39	0.73
																	14-day L-Arg	14		L-Arginine	oral gavage	300 mg/kg	14days			0.0048	0.0006														43.34	18.73		1.76	1.05
17	赵海霞, 曹盼盼, 刘林昊 and 刘风勋	2022	槲皮素对1型糖尿病肾病肾小管上皮细胞间质转分化的作用	天津中医药	1b	China	Quercetin	Centellae asiaticae herba	Yes	rats	SD	male	220-240	12	a single dose of STZ 100 mg/kg intraperitoneal injection	48h later glucose levels above 16.7 mmol/L and urine glucose +++ for 3 days were considered as diabetic, 24h-UTP ＞30 mg/24h as DN	NC	10		normal saline	oral gavage	equal volum	8 weeks	By reducing the expression of TGF-β, Smad2/3, α-SMA and Snail, the expression of E-cadherin was promoted, which inhibited the interstitial transdifferentiation of renal tubule epithelial cells and the occurrence and development of renal interstitial fibrosis.	0			0			0			0			0			0			0			0			0
																	DM	10		normal saline	oral gavage	equal volum	8 weeks
																	DM + Que	10		quercetin	oral gavage	100 mg/kg	8 weeks
18	王兴红, 常陆林, 王桂叶 and 刘会君	2015	槲皮素对2型糖尿病大鼠肾脏肥大的影响机制	中国中医基础医学杂志	1b	China	Quercetin	Centellae asiaticae herba	Yes	rats	SD	male	300-350	N/A	not shown	random glucose levels above 16.65 mmol/L were considered as diabetic	NC	10		normal saline	oral gavage	equal volum	8 weeks	inhibit kidney hypertrophy，it may be caused by the decrease of blood sugar，blood fat，cholesterol，TLＲ4 protein expression and increase of ISI and stabilization of Na + ，K + -ATPase activity of PT in T2DM rats	Kidney index (×1000)	2.8	0.4	0			0			0			0			0			0			FBG (mmol/L)	4.88	0.36	0
																	DM	8		normal saline	oral gavage	equal volum	8 weeks			6.6	0.7																				19.58	2.83
																	DM + Que	10		quercetin	oral gavage	50 mg/kg	8 weeks			4.3	0.3																				9.44	1.51
19	郝惠惠, 邵珠民, 杜倩, 汤道权, 印晓星, 陈旭 and 吴静	2012	槲皮素对糖尿病大鼠氧化应激及TGF-β1/CTGF的影响	中国医院药学杂志	1b	China	Quercetin	Centellae asiaticae herba	Yes	rats	SD	male	180-220	N/A	a single intraperitoneal (ip) injection of streptozotocin (STZ, 60 mg/kg) dissolved in freshly prepared 0.1M citrate buffer (pH 4.4)	72h later fasting glucose levels above 13.88 mmol/L were considered as diabetic	NC	15	15	normal saline	oral gavage	equal volum	12 weeks	Oxidative stress and TGF-β1/CTGF	Kidney index (×1000)	7.9	0.7	SCr (μmol/L)	37.2	5.2	0			BUN (mmol/L)	7.5	1.3	0			24h-UTP (mg/24h)	3.32	0.34	0			BG (mmol/L)	6.2	2.2	0
																	DM	15	13	normal saline	oral gavage	equal volum	12 weeks			15	1.9		67.4	9.2					26.7	5.9					38.7	3.6					20.9	2
																	DM + Que	15	14	quercetin	oral gavage	100 mg/kg	12 weeks			10.7	1.1		43.2	6.1					16.6	1.8					15.4	1.4					11.2	2
																	DM + captopril	15	14	captopril	oral gavage	10 mg/kg	12 weeks			11.3	1.3		44.6	4.5					17.4	3.5					16.3	1.2					18.5	4.5
20	王兴红, 邓海峰 and 孙缦利	2021	槲皮素对糖尿病大鼠肾脏GSK3β信号通路的影响	中阿科技论坛(中英文)	1b	China	Quercetin	Centellae asiaticae herba	Yes	rats	SD	male	300-350	N/A	a single dose of STZ 60 mg/kg intraperitoneal injection	glucose levels above 16.65 mmol/L were considered as diabetic	NC	10		normal saline	oral gavage	equal volum	56 days	regulation of the renal Wnt/β-catenin/GSK3β signaling pathway	Kidney index (×1000)	5.9	0.5	SCr (μmol/L)	48.3	4.1	0			BUN (mmol/L)	6.58	0.57	0			24h-UTP (mg/24h)	15.42	2.63	0			0			0
																	DM	10		normal saline	oral gavage	equal volum	56 days			18.7	0.8		67.8	6.7					19.14	1.32					52.75	8.99
																	DM + low-dose Que	10		quercetin	oral gavage	25 mg/kg	56 days			8.1	0.4		55.3	4.9					13.53	0.72					34.49	9.28
																	DM + high-dose Que	10		quercetin	oral gavage	50 mg/kg	56 days			9.3	0.3		53.1	4.6					14.98	0.62					33.92	8.89
21	赖鹏斌, 张蕾 and 杨立勇	2012	槲皮素对糖尿病大鼠肾脏NADPH氧化酶p47phox亚基表达的影响	福建医科大学学报	1b	China	Quercetin	Centellae asiaticae herba	Yes	rats	SD	male	200-250	N/A	a single dose of STZ 55 mg/kg intraperitoneal injection	72h later fasting glucose levels above 16.7 mmol/L were considered as diabetic	NC	8		normal saline	oral gavage	equal volum	12 weeks	Quercetin decreased the expression of p47phox, which led to decreased expression of ROS and NF-κb, and decreased expression of FN and ColIV	Data not extractable			0			0			0			0			0			0			0			0
																	DM	8		normal saline	oral gavage	equal volum	12 weeks
																	DM + low-dose Que	8		quercetin	oral gavage	20 mg/kg	12 weeks
																	DM + high-dose Que	8		quercetin	oral gavage	50 mg/kg	12 weeks
22	王兴红, 郑亚萍, 孙缦利 and 邓海峰	2016	槲皮素对糖尿病大鼠肾脏p38MAPK/NF-κB信号通路的影响	中药药理与临床	1b	China	Quercetin	Centellae asiaticae herba	Yes	rats	SD	male	220-240	N/A	a single dose of STZ 60 mg/kg intraperitoneal injection	48h later glucose levels above 16.65 mmol/L were considered as diabetic	NC	10		normal saline	oral gavage	equal volum	8 weeks	regulate p38MAPK/NF-κB signaling pathway to anti-inflammatory mechanism	Kidney index (×1000)	4.9	0.5	SCr (μmol/L)	38.3	4.1	0			BUN (mmol/L)	6.58	0.57	0			24h-UTP (mg/24h)	14.42	2.63	0			0			0
	partial duplicate data with 25																DM	10		normal saline	oral gavage	equal volum	8 weeks			10.7	0.8		57.8	6.7					17.14	1.32					42.75	8.99
																	DM + MMF	10		quercetin	oral gavage	50 mg/kg	8 weeks			6.8	0.2		45.1	4.5					12.43	0.52					24.33	8.96
																	DM + high-dose Que	10		quercetin	oral gavage	25 mg/kg	8 weeks			7.1	0.4		45.3	4.9					12.53	0.72					24.49	9.28
																	DM + low-dose Que	10		Mycophenolate mofetil	oral gavage	11 mg/kg	8 weeks			7.3	0.3		43.1	4.6					11.98	0.62					23.92	8.98
23	常陆林, 刘春杰, 王兴红 and 李海霞	2015	槲皮素对糖尿病大鼠肾脏保护机制的研究	中国中医基础医学杂志	1b	China	Quercetin	Centellae asiaticae herba	Yes	rats	SD	male	220-240	N/A	a single dose of STZ 60 mg/kg intraperitoneal injection	48h later glucose levels above 16.65 mmol/L were considered as diabetic	NC	10	10	normal saline	oral gavage	equal volum	8 weeks	improve oxidative stress and anti-inflammatory effect	Kidney index (×1000)	2.9	0.5	SCr (μmol/L)	38.3	4.1				BUN (mmol/L)	6.58	0.57				24h-UTP (mg/24h)	14.42	2.63	0			0			0
	partial duplicate data with 25																DM	10	8	normal saline	oral gavage	equal volum	8 weeks			6.7	0.8		57.8	6.7					17.14	1.32					42.75	8.99
																	DM + high-dose Que	10	10	quercetin	oral gavage	50 mg/kg	8 weeks			4.2	0.4		45.3	4.9					12.53	0.72					24.49	9.28
24	王新嘉, 张辉, 刘桂卿, 闫宏, 何国芬, 张志利, 杨静 and 王树党	1997	槲皮素对糖尿病大鼠肾脏并发症的保护作用及其机理研究	中华肾脏病杂志	1b	China	Quercetin	Centellae asiaticae herba	Yes	rats	Wistar	male	N/A	N/A	a single dose of STZ 45 mg/kg intraperitoneal injection	N/A	DM + AG	8		aminoguanidine	oral gavage	50 mg/kg	120 days	The AGEs inhibition mechanism may be related to the blocking of some links between oxidative monoglycosylation or the direct removal of free radicals	Kidney index (g/g, ×1000)	5.41	1.4	0			0			0			0			UPE (mg/24h)	12.78	5.12	0			BG (mmol/L)	26.45	3.62	0
	partial duplicate data with 51																DM + QU	7		quercetin	oral gavage	100 mg/kg	120 days			4.11	0.84														15.06	5.17					24.53	5.74
																	DM	9		normal saline	oral gavage	equal volum	120 days			5.38	1.08														24.26	8.6					26.87	6.67
25	王兴红, 常陆林 and 王丽菲	2014	槲皮素对糖尿病大鼠肾脏氧化应激和血清炎症相关因子的影响	中药药理与临床	1b	China	Quercetin	Centellae asiaticae herba	Yes	rats	SD	male	300-350	N/A	a single dose of STZ 60 mg/kg intraperitoneal injection	48h later glucose levels above 16.65 mmol/L were considered as diabetic	NC	10		normal saline	oral gavage	equal volum	8 weeks	reducing NF-κB P65 to achieve the antioxidative and anti-inflammatory mechanism	Kidney index (g/g, ×1000)	2.9	0.5	SCr (μmol/L)	38.3	4.1	0			BUN (mmol/L)	6.58	0.57	0			24h-UTP (mg/24h)	14.42	2.63	0			0			0
	duplicate data																DM	10		normal saline	oral gavage	equal volum	8 weeks			6.7	0.8		57.8	6.7					17.14	1.32					42.75	8.99
																	DM + MMF	10		quercetin	oral gavage	50 mg/kg	8 weeks			4.1	0.2		45.1	4.5					12.43	0.52					24.33	8.96
																	DM + high-dose Que	10		quercetin	oral gavage	25 mg/kg	8 weeks			4.2	0.4		45.3	4.9					12.53	0.72					24.49	9.28
																	DM + low-dose Que	10		Mycophenolate mofetil	oral gavage	11 mg/kg	8 weeks			4	0.3		43.1	4.6					11.98	0.62					23.92	8.98
26	陈频, 陈晶波, 陈文钰, 郑全林, 王艳桥 and 徐向进	2012	槲皮素对糖尿病大鼠肾脏泛素蛋白酶系统介导核因子-κB p65表达的影响	中华内科杂志	1b	China	Quercetin	Centellae asiaticae herba	Yes	rats	SD	male	185-210	N/A	a single dose of STZ 30 mg/kg intraperitoneal injection	72h later random glucose levels above 16.7 mmol/L for twice were considered as diabetic	NC	8		normal saline	oral gavage	equal volum	8 weeks	increase expression of NF-κB induced by ubiquitin-proteasome system	Kidney index (g/g, ×1000)	6.78	0.12	SCr (μmol/L)	22.88	2.36	0			BUN (mmol/L)	5.45	0.51	0			24h-UTP (mg/24h)	12.38	1.19	0			FBG (mmol/L)	6.56	0.41	0
									randomized digital table								DM	9		normal saline	oral gavage	equal volum	8 weeks			9.76	0.3		44	2.53					11.6	0.39					46.67	2.5					25.45	1.23
																	DM + Que	9		quercetin	oral gavage	100 mg/kg	8 weeks			8.44	0.26		34.43	2.23					8.2	0.37					25.57	2.82					19.99	1.2
27	徐向进, 张荔群, 王庆彪, 冯修高, 郑智勇 and 陈频	2001	槲皮素对糖尿病大鼠肾脏的保护作用	中华内分泌代谢杂志	1b	China	Quercetin	Centellae asiaticae herba	Yes	rats	SD	male	220-240	N/A	a single dose of STZ 60 mg/kg intraperitoneal injection	72h later fasting glucose levels above 16.7 mmol/L were considered as diabetic	NC	8		tap water	oral gavage	equal volum	2 weeks	Reduction of the PKC activity	Kidney weight/body weight (‰)	7.67	0.83	0			0			0			UAER (μg/24h)	3.29	0.41	0			Ccr (ml/min/kg)	3.59	0.56	BG (mmol/L)	5.42	0.37	HbA1c (%)
	partial duplicate data with 35																DM	8		tap water	oral gavage	equal volum	2 weeks			10.37	0.83											15.6	1.64					6.47	1.51		30.64	4.11
																	DM + Que	8		quercetin	oral gavage	100 mg/kg/day	2 weeks			9.34	0.73											10.15	0.76					5.1	0.47		31.87	1.71
																	DM + VitE	8		Vitamin E	oral gavage	20 mg/kg/day	2 weeks			9.83	1.12											10.37	0.89					4.98	0.61		30.85	4.54
																	NC	8		tap water	oral gavage	equal volum	8 weeks		Kidney weight/body weight (‰)	6.93	0.37	0									UAER (μg/24h)	3.43	0.37				Ccr (ml/min/kg)	3.23	0.47	BG (mmol/L)	5.71	0.47	HbA1c (%)
																	DM	8		tap water	oral gavage	equal volum	8 weeks			14.59	1.57											36.67	3.56					5.85	0.84		32.39	3.11
																	DM + Que	8		quercetin	oral gavage	100 mg/kg/day	8 weeks			11.13	0.83											15.48	1.41					4.52	0.61		31.6	2.59
																	DM + VitE	8		Vitamin E	oral gavage	20 mg/kg/day	8 weeks			11.37	1.49											16.31	1.12					4.46	0.49		31.68	3.17
28	毛晓明	1999	槲皮素对糖尿病大鼠肾脏的保护作用	江苏医药	1b	China	Quercetin	Centellae asiaticae herba	Yes	rats	SD	male	150-180	N/A	a single dose of STZ 60 mg/kg intraperitoneal injection	72h later glucose levels above 15 mmol/L were considered as diabetic	NC	7		0				inhibit renal aldose reductase	Kidney weight/body weight (g/g × 1000)	3.27	0.21	0			0			0			Albuminuria (mg/24h)	7.14	3.42	0			GFR (ml/min)	2.14	0.22	BG (mmol/L)	6.41	0.21	HbA1c (%)
																	DM	8		0						4.34	0.27											38.41	9.42					3.43	0.43		21.43	6.12
																	DM + Que	8		quercetin	oral gavage	100 mg/kg/day	8 weeks			4.14	0.33											10.72	4.32					2.36	0.31		22.46	6.84
29	傅静奕, 田浩明 and 梁荩忠	2000	槲皮素对糖尿病大鼠肾脏的保护作用及机制	中华内分泌代谢杂志	1b	China	Quercetin	Centellae asiaticae herba	Yes	rats	Wistar	N/A	N/A	N/A	a single dose of STZ 50 mg/kg intraperitoneal injection	one week later, glucose levels above 16.7 mmol/L were considered as diabetic	NC	5	5	normal saline	oral gavage	equal volum	4 weeks	decrease the content of AGEs in kidney tissue	0			0			0			0			0			Proteinuria (mg/24h)	6.06	0.84	0			BG (mmol/L)	5.6	0.71	0
																	DM	14	12	normal saline	oral gavage	equal volum	4 weeks																		5.42	1.35					23.05	4.34
																	DM + Que	13	7	quercetin	oral gavage	150 mg/kg	4 weeks																		6.17	0.75					22.73	1.93
																	NC						8 weeks																	Proteinuria (mg/24h)	6.32	1.49				BG (mmol/L)	5.71	0.73
																	DM						8 weeks																		23.9	5.41					23.26	3.25
																	DM + Que						8 weeks																		16.64	5.03					26.92	2.89
																	NC						12 weeks																	Proteinuria (mg/24h)	6.2	13.26				BG (mmol/L)	5.58	0.51
																	DM						12 weeks																		31.58	13.26					22.21	9.4
																	DM + Que						12 weeks																		22.01	3.87					19.72	2.52
30	周方敏, 来芳 and 黄振步	2012	槲皮素对糖尿病大鼠肾脏组织的保护作用及其调控机制的研究	中国乡村医药	1b	China	Quercetin	Centellae asiaticae herba	Yes	rats	SD	male	180-200	N/A	unilateral nephrectomy and a single dose of STZ 55 mg/kg intraperitoneal injection	72h later fasting glucose levels above 16.7 mmol/L were considered as diabetic	Sham operation	10		normal saline	oral gavage	equal volum	8 weeks		Kidney weight/body weight (g/g × 1000)	2.93	0.53	Scr (μmol/L)	28.8	3.45	0			BUN (mmol/L)	7.41	1.32	Ualb (μg/24h)	3.96	1.32	0			0			0			0
																	DM	10		normal saline	oral gavage	equal volum	8 weeks			9.69	1.48		56.9	5.32					15.48	2.65		9.82	2.34
																	DM + Que	10		quercetin	oral gavage	100 mg/kg/day	8 weeks			7.67	1.38		44.62	5.86					12.84	2.01		5.82	1.95
																	DM + B	10		benazepril	oral gavage	20 mg/kg/day	8 weeks			7.92	1.61		45.8	5.22					13.78	1.96		5.95	2.01
31	毛培军, 张家庆 and 黄庆玲	1998	槲皮素对糖尿病大鼠肾脏组织非酶糖化的影响	中国中西医结合杂志	1b	China	Quercetin	Centellae asiaticae herba	Yes	rats	SD	male	170-210	N/A	a single dose of STZ 65 mg/kg intraperitoneal injection	48h later fasting glucose levels above 13.8 mmol/L consistently were considered as diabetic	NC	7		normal saline	oral gavage	equal volum	3 weeks	block formation of renal cortex AGEs and in ameliorating renal function	Kidney weight/body weight (g/g × 1000)	6.74	0.87	0			0			0			UAE (mg/24h)	0.5	0.26	TUP (mg/24h)	5	3	0			BG (mmol/L)	4.7	0.5	0
																	DM	7		normal saline	oral gavage	equal volum	3 weeks			10.67	0.97											1.8	0.83		18.4	5.9					22.8	3.6
																	DM + AG	7		aminoguanidine	oral gavage	100 mg/kg	3 weeks			10.97	0.9											1.49	0.42		11.8	5.4					19.7	6
																	DM + Que	7		quercetin	oral gavage	100 mg/kg	3 weeks			11.35	0.67											1.68	0.78		13.6	4.8					18.6	2.8
																	NC	7					6 weeks			6.94	0.68											0.77	1		6.1	2.6					5.8	1.3
																	DM	7					6 weeks			10.86	0.85											3.28	1.27		23.8	5.6					25.3	5.4
																	DM + AG	7					6 weeks			11.2	0.85											1.96	1.03		13.3	5.1					18.6	7.9
																	DM + Que	7					6 weeks			8.38	0.83											2.13	0.94		15.8	7.5					18.8	3.6
																	NC	6					9 weeks			11.05	0.84											0.46	0.16		6	3					4.9	0.9
																	DM	6					9 weeks			9.29	0.93											4.32	1.19		30.2	8.4					21.6	2.6
																	DM + AG	7					9 weeks			8.93	0.76											2.37	0.7		14.1	5.4					20.9	3
																	DM + Que	8					9 weeks															2.01	0.64		15.6	4.1					17.9	6.3
32	徐向进, 曲利娟, 陈红, 冯修高, 陈频, 张荔群 and 郑智勇	2000	槲皮素对糖尿病大鼠肾脏超微结构的影响	南京部队医药	1b	China	Quercetin	Centellae asiaticae herba	Yes	rats	SD	male	185-210	N/A	a single dose of STZ 60 mg/kg intraperitoneal injection	72h later fasting glucose levels above 16.7 mmol/L were considered as diabetic	NC	8		tap water	oral gavage	equal volum	2 weeks	improve the pathological changes of ultrastructure of kidney in diabetic rats	Kidney weight/body weight (g/g × 1000)	7.67	0.83	0			0			0			Albuminuria (μg/24h)	3.29	0.41	0			Ccr (ml/min/kg)	3.59	0.56	BG (mmol/L)	5.42	0.37	HbA1c (%)
																	DM	8		tap water	oral gavage	equal volum	2 weeks			10.37	0.83											15.6	1.64					6.47	1.51		30.64	4.11
																	DM + Que	8		quercetin	oral gavage	100 mg/kg	2 weeks			9.34	0.73											10.15	0.76					5.1	0.47		31.87	1.71
																	NC	8					8 weeks			6.93	0.37											3.43	0.37					3.23	0.47		5.71	0.47
																	DM	8					8 weeks			14.59	1.57											36.67	3.56					5.85	0.84		32.39	3.11
																	DM + Que	8					8 weeks			11.13	0.83											15.48	1.41					4.52	0.61		31.6	2.59
33	靳英丽, 屈智慧, 杨盼盼, 袁渤雨 and 陈丽波	2019	槲皮素对糖尿病大鼠肾脏足细胞nephrin和podocin表达的影响	中国实验诊断学	1b	China	Quercetin	Centellae asiaticae herba	Yes	rats	SD	male	200-250	N/A	a single dose of STZ 55 mg/kg intraperitoneal injection	72h later random glucose levels above 16.7 mmol/L were considered as diabetic	NC	8		Citric acid buffer	oral gavage	equal volum	12 weeks	enhancing the expression of nephrin and podocin in podocytes	Kidney index	1.81	0.2	Scr (μmol/L)	75.65	8.61	Urea (mmol/L)	6.53	0.55	0			Albuminuria (μg/mL)	17.75	3.17	Proteinuria (mg/24h)	385.72	117.02	0			0			0
																	DM	8		STZ	injection	55 mg/kg	12 weeks			3.91	0.72		319.17	56.83		16.09	0.39					24.02	3.95		891.15	208.17
																	DM + Que	8		quercetin	oral gavage	100 mg/kg	12 weeks			2.7	0.84		88.37	10.27		8.12	1.84					19.01	2.14		445.27	31.88
34	徐向进, 吴玉水, 冯修高, 张荔群, 陈频, 余英豪 and 曾宁	2001	槲皮素对糖尿病大鼠肾脏转化生长因子-β1(TGF-β1)表达的影响	中国糖尿病杂志	1b	China	Quercetin	Centellae asiaticae herba	Yes	rats	SD	male	220-240	N/A	a single dose of STZ 60 mg/kg intraperitoneal injection	72h later fasting glucose levels above 16.7 mmol/L were considered as diabetic	NC	8		tap water	oral gavage	equal volum	2 weeks		Kidney weight/body weight (‰)	7.67	0.83	0			0			0			UAER (μg/24h)	3.29	0.41	0			Ccr (ml/min/kg)	3.59	0.56	BG (mmol/L)	5.42	0.37	HbA1c (%)
	partial duplicate data with 27																DM	8		tap water	oral gavage	equal volum	2 weeks			10.37	0.83											15.6	1.64					6.47	1.51		30.64	4.11
																	DM + Que	8		quercetin	oral gavage	100 mg/kg/day	2 weeks			9.34	0.73											10.15	0.76					5.1	0.47		31.87	1.71
																	DM + VitE	8		Vitamin E	oral gavage	20 mg/kg/day	2 weeks			9.83	1.12											10.37	0.89					4.98	0.61		30.85	4.54
																	NC	8					8 weeks		Kidney weight/body weight (‰)	6.93	0.37	0									UAER (μg/24h)	3.43	0.37				Ccr (ml/min/kg)	3.23	0.47	BG (mmol/L)	5.71	0.47	HbA1c (%)
																	DM	8					8 weeks			14.59	1.57											36.67	3.56					5.85	0.84		32.39	3.11
																	DM + Que	8					8 weeks			11.13	0.83											15.48	1.41					4.52	0.61		31.6	2.59
																	DM + VitE	8					8 weeks			11.37	1.49											16.31	1.12					4.46	0.49		31.68	3.17
35	徐向进, 张家庆 and 黄庆玲	1998	槲皮素对糖尿病大鼠肾脏非酶糖化及氧化的抑制作用	中华内分泌代谢杂志	1b	China	Quercetin	Centellae asiaticae herba	Yes	rats	SD	male	185-210	N/A	a single dose of STZ 60 mg/kg intraperitoneal injection	72h later fasting glucose levels above 16.7 mmol/L were considered as diabetic	NC	10					9 weeks	inhibit non-enzymatic glycation and oxidation	0			0			0			0			urinary albumin excretion (mg/24hr)	0.58	0.1	urinary albumin excretion (mg/24hr)	0.54	0.17	0			0			0
																	DM	8					9 weeks														9 weeks	5.2	1.16	6 weeks	4.27	1.19
																	DM + AG	8		aminoguanidine	oral gavage	100 mg/kg	9 weeks															2.98	0.42		2.5	0.6
																	DM + Que	7		quercetin	oral gavage	100 mg/kg	9 weeks															3.1	0.43		2.91	0.51
36	李军, 贾永康, 张秋艳 and 符宇	2021	槲皮素对糖尿病肾病大血管病变大鼠体内TGF-β1、MT-1和α-SMA水平的影响	中医药信息	1b	China	Quercetin	Centellae asiaticae herba	Yes	rats	N/A	male	212-235	5 to 6	a single dose of STZ 60 mg/kg intraperitoneal injection	72h later glucose levels above 16.7 mmol/L, proteinuria ＞30 mg/L were considered as DN	TT	10		normal saline	oral gavage	equal volum	7 days	inhibit TGF-β1/MT-1/α-SMA	0			0			0			BUN (mmol/L)	3.89	0.14	0			0			0			0			0
																	JJ	10		normal saline	oral gavage	equal volum	7 days												8.16	0.13
																	DM + low-dose Que	10		quercetin	oral gavage	50 mg/kg	7 days												4.61	0.32
																	DM + high-dose Que	10		quercetin	oral gavage	100 mg/kg	7 days												4.25	0.21
37	梅小斌, 崔若兰, 袁伟杰, 叶志斌, 湛冯兰 and 高从容	2002	槲皮素对糖尿病肾病大鼠的肾小球周期素激酶抑制剂P27水平的影响	第二军医大学学报	1b	China	Quercetin	Centellae asiaticae herba	Yes	rats	N/A	male	180-200	12	a single dose of STZ 65 mg/kg intraperitoneal injection	48h later glucose levels above 13.8 mmol/L were considered as DM	NC	6		normal saline	oral gavage	equal volum	8 weeks	decrease glomerular P27 level	Kidney mass/body mass (× 1000)	7.92	1.23	0			0			0			24h urinary albuminuria (m/μg)	3.42	0.36	0			0			BG (mmol/L)	4.8	1.2	0
																	DM	6		normal saline	oral gavage	equal volum	8 weeks			14.87	2.02											39.26	3.68								24.2	4.2
																	DM + Que	6		quercetin	oral gavage	100 mg/kg	8 weeks			11.35	1.76											17.62	3.02								22.6	2.8
39	王兴红, 郑亚萍 and 魏芳	2013	槲皮素对链脲佐菌素诱导糖尿病大鼠氧自由基和一氧化氮的影响	中国实验方剂学杂志	1b	China	Quercetin	Centellae asiaticae herba	Yes	rats	SD	male	220-240	12	a single dose of STZ 60 mg/kg intraperitoneal injection	48h later glucose levels above 16.65 mmol/L were considered as DM	NC	8		normal saline	oral gavage	equal volum	6 weeks	anti-free radical and reducing the contents of NO and the activities of NOS	Kidney index (×1000)	6.17	0.42	0			0			0			0			0			0			0			0
																	DM	8		normal saline	oral gavage	equal volum	6 weeks			6.44	0.44
																	DM + Que	8		quercetin	oral gavage	50 mg/kg	6 weeks			6.14	0.47
																	NC	8					12 weeks			6.13	0.39
																	DM	8					12 weeks			8.92	0.66
																	DM + Que	8					12 weeks			6.99	0.58
45	唐丽霞, 朱开梅, 李典鹏 and 顾生玖	2016	槲皮素脂质体对糖尿病大鼠肾脏糖基化终产物及其受体表达的影响	天津医药	1b	China	Quercetin	Centellae asiaticae herba	Yes	rats	SD	male	190-220	12	a single dose of STZ 40 mg/kg intraperitoneal injection	72h later glucose levels ≥16.7 mmol/L consistently, albuminuria >20 μg/min and urine volum is 1.5 times more than before modeling	NC	8		normal saline	oral gavage	100 mg/kg	8 weeks	inhibiting the action of proteinum unenzymatic glycosylation and on decreasing the production of AGEs in serum as well as the expression of RAGE mRNA in kidney	KI (g/kg)	3.33	0.14	Scr (μmol/L)	31.95	1.19	0			BUN (mmol/L)	5.32	0.26	24h urinary albuminuria (mg)	14.94	1.42	0			0			FBG (mmol/L)	5.54	0.43	0
																	DM	10		normal saline	oral gavage	100 mg/kg	8 weeks			7.25	0.38		61.53	1.99					18.82	1.73		68.28	2.39								25.68	1.86
																	LQ-L	10		Quercertin Liposomes, LQ	oral gavage	50 mg/kg	8 weeks			6.34	0.13		52.75	1.09					16.46	1.25		55.2	2.16								24	1.96
																	LQ-M	10		Quercertin Liposomes, LQ	oral gavage	150 mg/kg	8 weeks			4.48	0.22		42.96	1.49					11.3	1.3		32.11	1.5								23.25	1.39
																	LQ-H	10		Quercertin Liposomes, LQ	oral gavage	250 mg/kg	8 weeks			5.5	0.37		45.12	1.46					13.95	1.5		43.39	1.98								23.22	1.01
																	AG	10		aminoguanidine	oral gavage	100 mg/kg	8 weeks			4.91	0.23		43.96	1.03					12.11	1.32		33.51	2.57								23.21	1.31
46	杜云龙, 朱开梅, 张冬冬, 李鹤 and 顾生玖	2018	槲皮素脂质体对糖尿病肾病大鼠的治疗作用及机制	华夏医学	1b	China	Quercetin	Centellae asiaticae herba	Yes	rats	Wistar	male	N/A	N/A	a single dose of STZ 60 mg/kg intraperitoneal injection	72h later FBG ≥ 16.7 mmol/L were considered as DM, 2 weeks later proteinuria >30 mg/kg/day were considered as DN	NC	15		normal saline	oral gavage	equal volum	9 weeks	reduction of oxidative stress and the inhibition of TGF-β1 expression	0			Scr (μmol/L)	36.76	1.37	0			BUN (mmol/L)	4.77	0.55	0			Urinary protein (mg/kg/day)	15.04	1.34	0			FBG (mmol/L)	4.84	0.45	0
																	DN	15		normal saline	oral gavage	equal volum	9 weeks						70.53	1.79					19.92	1.83					71.08	2.79					28.98	1.96
																	IRB	15		irbesartan	oral gavage	100 mg/kg	9 weeks						47.88	1.15					12.1	1.35					36.73	2.1					21.51	1.61
																	LQ-1	15		quercetin liposomes, LQ	oral gavage	60 mg/kg	9 weeks						58.65	1.49					16.33	1.45					55.2	2.16					26.4	1.76
																	LQ-2	15		quercetin liposomes, LQ	oral gavage	120 mg/kg	9 weeks						38.96	1.48					11.3	1.3					33.06	1.76					22.15	1.48
																	LQ-3	15		quercetin liposomes, LQ	oral gavage	240 mg/kg	9 weeks						49.12	1.78					14.07	1.54					49.78	1.65					23.22	1.51
47	朱开梅, 唐丽霞, 赵文鹏, 陆光辉, 许有瑞, 王丹 and 顾生玖	2017	槲皮素脂质体对糖尿病肾病氧化应激和TGF-β1/Smad7通路的影响	安徽医科大学学报	1b	China	Quercetin	Centellae asiaticae herba	Yes	rats	SD	male	190-220	N/A	a single dose of STZ 40 mg/kg intraperitoneal injection dissolved in a 0.1 mmol/L sodium citrate buffer (pH: 4.2~4.5)	72h later FBG ≥ 16.7 mmol/L for 3 times were considered as DM	NC	10		normal saline	oral gavage	100 mg/kg	8 weeks	educing the oxidative stress, interfering with the TGF-β1 and Smad7 pathway	0			0			0			0			0			0			0			0			0
																	DM	10		normal saline	oral gavage	100 mg/kg	8 weeks
																	LQ	10		quercetin liposomes, LQ	oral gavage	150 mg/kg	8 weeks
																	IRB	10		irbesartan	oral gavage	100 mg/kg	8 weeks
48	王新嘉, 何国芬, 张辉, 张志利 and 阎宏	1998	槲皮素防治实验性糖尿病肾病及其机理研究	中国中西医结合杂志	1b	China	Quercetin	Centellae asiaticae herba	Yes	rats	Wistar	male	261-305	12	a single dose of STZ 45 mg/kg intraperitoneal injection dissolved in a 0.1 mol/L sodium citrate buffer (pH: 4.5)	1 week later FBG ≥ 19.6 mmol/L for 3 times were considered as DM	AG	10	8	aminoguanidine	oral gavage	50 mg/kg	120 days	decrease the end product of glycosylation in kidney and lower the excretion of urinary protein, retard the mesangial proliferation and the basement membrane thickening	Kidney weight/body weight (× 1000)	5.41	1.4	0			0			0			UPE (mg/24h)	9.8	3.4	UPE (mg/24h)	12.78	5.12	0			BG (mmol/L)	26.5	3.6	0
	partial duplicate data with 51																Qu	10	7	quercetin liposomes, LQ	oral gavage	100 mg/kg	120 days			4.11	0.84										8 weeks	9.84	3.84	16 weeks	15.06	5.17					24.5	5.7
																	DM	10	9	normal saline	oral gavage	equal volum	120 days			5.38	1.8											20.56	12.05		24.26	8.6					26.4	6.7
49	梅小斌, 高从容, 崔若兰, 袁伟杰, 叶志斌, 付鹏, 李保春 and 于光	2003	槲皮素降低肾小球周期素激酶抑制剂p27水平改善糖尿病肾病	上海医学	1b	China	Quercetin	Centellae asiaticae herba	Yes	rats	SD	male	180-200	12	a single dose of STZ 65 mg/kg intraperitoneal injection dissolved in sodium citrate buffer (pH: 4.5)	48 h later FBG ≥ 13.8 mmol/L were considered as DM	NC	6		normal saline	oral gavage	equal volum	8 weeks	decrease glomerular p27 level	Kidney weight/body weight (× 1000)	7.92	1.23	0			0			0			24 h albuminuria (μg/24h)	3.42	0.36	0			0			BG (mmol/L)	4.8	1.2	0
																	DM	6		normal saline	oral gavage	equal volum	8 weeks			14.87	2.02											39.26	3.68								24.2	4.2
																	DM + Que	6		quercetin liposomes, LQ	oral gavage	100 mg/kg	8 weeks			11.35	1.76											17.62	3.02								22.6	2.8
50	窦永会, 徐思源, 兰天, 荣向路 and 郭姣	2018	橙皮苷(C28H34O15)改善自发性糖尿病小鼠肾损伤炎症机制的研究	世界科学技术-中医药现代化	1b	China	Hesperidin	Aurantii amari epicarpium et mesocarpium	Yes	mice	db/m	male	N/A	24	spontaneous type II DM	12 h FBG above 7.0 mmol/L	NC	10	6	0.5%CMC-Na	oral gavage	200 mg/kg/body weight	14 weeks	Decrease renal macrophage infiltration, downregulate gene expression of F4/80, TNF-α and IL-6	0			Data not extractable			0			0			Malb (mg/L)	909.3	22.78	ACR (g/mmol)	0.27	0.004	0			BG (mmol/L)	2.52	0.23	0
											db/db						DM	10	7	0.5%CMC-Na	oral gavage	200 mg/kg/body weight	14 weeks															1210	85.86		1.953	0.278					19.91	1.64
											db/db						DM + Hesperidin	10	6	hesperidin	oral gavage	200 mg/kg/body weight	14 weeks															1585	165.2		1.178	0.098					18.67	4.01
51	王新嘉, 何国芬, 张志利, 刘桂卿, 张辉, 王树党 and TAIYUAN	1996	橙皮苷对STZ糖尿病大鼠肾脏功能和形态的影响	中华内分泌代谢杂志	1b	China	Hesperidin	Aurantii amari epicarpium et mesocarpium	Yes	rats	Wistar	male	227-343	N/A	a single dose of STZ 45 mg/kg intraperitoneal injection dissolved in sodium citrate buffer (pH: 4.5)	1 week later BG ≥ 19.6 mmol/L and urine glucose positive were considered as DM	DM + AG	10	8	aminoguanidine	oral gavage	50 mg/kg	120 days	inhibiting formation of AGEs, thus preventing the development of nephropathy	Kidney weight/body weight (g/g × 1000)	5.41	1.4	0			0			0			UPE (mg/24h)	9.8	3.49	UPE (mg/24h)	12.78	5.12	0			BG (mmol/L)	26.45	3.62	0
	duplicate data																DM + HE	10	9	hesperidin	oral gavage	100 mg/kg/body weight	120 days			4.72	1.18										8 weeks	13.99	7.29	16 weeks	14.95	3.12					21.72	3.89
																	DM	10	9	normal saline	oral gavage	equal volum	120 days			5.38	1.08											20.56	12.05		24.26	8.6					26.87	6.67
52	何伟, 胡爱霞, 成鑫, 严洁婷 and 郭庆	2018	橙皮苷对糖尿病肾病大鼠Wnt/β-catenin信号通路的调节作用研究	湖北中医药大学学报	1b	China	Hesperidin	Aurantii amari epicarpium et mesocarpium	Yes	rats	SD	male	160-180	N/A	a single dose of STZ 65 mg/kg intraperitoneal injection dissolved in sodium citrate buffer (pH: 4.5)	72 h later FBG ≥ 16.7 mmol/L, 3 weeks later proteinuria ≥ 30 mg/24h were considered as DN	NC	20		propylene glycol	injection	equal volum	4 weeks	inhibit the expression of Wnt-4, β-catenin protein and mRNA in renal tissue	Kidney weight/body weight (g/g)	0.74	0.04	Scr (μmol/L)	47.36	2.49	0			BUN (mmol/L)	46.51	0.18	UACR (μg/g)	6.71	1.16	UTP (mg/24h)	6.61	1.09	0			0			0
																	DM	20		propylene glycol	injection	equal volum	4 weeks			1.43	0.11		81.27	4.16					82.76	0.17		46.38	5.23		43.51	2.21
																	DM + HE	20		hesperidin	injection	0.2 mg/kg/body weight	4 weeks			1.2	0.08		64.15	2.4					56.26	0.14		33.26	4.07		37.27	3.39
																	NC	20					8 weeks			1.04	0.07		4.62	0.39					5.08	0.35		5.07	1.07		14.42	1.26
																	DM	20					8 weeks			2.01	0.11		16.17	0.59					17.89	1.28		74.71	5.12		62.49	5.71
																	DM + HE	20					8 weeks			1.56	0.09		13.38	0.89					10.51	0.49		48.51	3.49		54.51	4.36
53	谢琪, 王强 and 孙利军	2020	橙皮苷对糖尿病肾病大鼠Wnt/β-catenin信号通路的调节作用解析	饮食保健	1b	China	Hesperidin	Aurantii amari epicarpium et mesocarpium	Yes	rats	N/A	male	less than 170	N/A	N/A	N/A	NC	20		propylene glycol	injection	N/A	4 weeks	inhibit the expression of Wnt-4, β-catenin protein and mRNA in renal tissue	0			creatinine (no unit)	45.26	1.49	0			BUN (no unit)	45.49	0.14	UACR (no unit)	5.68	0.09	UTP (no unit)	5.71	1.08	0			0			0
	risk of plagiarize																DM	20		propylene glycol	injection	N/A	4 weeks						79.24	3.16					81.45	0.13		42.48	1.21		45.29	4.13
																	DM + HE	20		hesperidin	injection	N/A	4 weeks						62.22	1.4					55.53	0.1		36.23	2.39		32.26	3.07
																	NC	20					8 weeks						3.68	0.27					4.08	0.21		13.44	1.18		4.18	1.01
																	DM	20					8 weeks						15.11	0.39					16.88	1.08		60.99	4.77		73.65	4.12
																	DM + HE	20					8 weeks						12.39	0.66					9.59	0.38		53.41	3.46		47.85	3.28
55	马继伟, 王宏天, 刘浩飞, 丁元, 白继琼 and 张翥	2018	积雪草对早期糖尿病肾病大鼠TGF-β1表达及相关下游信号的影响	中国应用生理学杂志	1a	China	Centellae asiaticae	Centellae asiaticae herba	Yes	rats	SD	male	N/A	N/A	STZ 30 mg/kg intraperitoneal injection for 3 days	72 h later BG ≥ 16.7 mmol/L, urine glucose +++ and urine volum ≥ 150% of that of control group were considered as DN	Control	10		sham operation + normal saline	oral gavage	2 ml/kg/d	16 weeks	regulating the TGF-β1 /Smad signaling pathways	0			0			0			0			0			0			0			0			0
	data not extractable																DN	10		sham operation + normal saline	oral gavage	2 ml/kg/d	16 weeks
																	DN + F	10		fosinopril	oral gavage	1.6 mg/kg/d	16 weeks
																	DN + CAH	10		high-dose CA	oral gavage	16.8 mg/kg/d	16 weeks
																	DN + CAM	10		medium-dose CA	oral gavage	5.6 mg/kg/d	16 weeks
																	DN + CAL	10		low-dose CA	oral gavage	1.6 mg/kg/d	16 weeks
58	祝瑜, 赵宇, 谭彦, 蒋德熊 and 张诚	2021	积雪草苷对链脲佐菌素诱导的大鼠糖尿病及其并发肝肾损伤的保护作用	医学分子生物学杂志	1b	China	Asiaticoside	Centellae asiaticae herba	Yes	rats	SD	half male and half female	190-210	6	a single dose of STZ 65 mg/kg intraperitoneal injection	72 h later FBG ≥ 16.7 mmol/L were considered as DM	Control	8		normal saline	intraperitoneal injection	equal volum	4 weeks	related to AKT/ GSK3β pathway	0			Data not extractable			0			0			0			Data not extractable			0			Data not extractable			0
	data not extractable																DM	8		normal saline	intraperitoneal injection	equal volum	4 weeks
																	DM + CAL	8		low-dose CA granule	intraperitoneal injection	8 mg/kg	4 weeks
																	DM + CAM	8		medium-dose CA granule	intraperitoneal injection	16 mg/kg	4 weeks
																	DM + CAH	8		high-dose CA granule	intraperitoneal injection	32 mg/kg	4 weeks
59	王宏天, 马继伟 and 张翥	2014	积雪草颗粒对糖尿病肾病大鼠肾损伤的影响	中医学报	1a	China	Centellae asiaticae	Centellae asiaticae herba	Yes	rats	SD	male	180-220	N/A	a single dose of STZ 60 mg/kg intraperitoneal injection	72 h later BG ≥ 16.7 mmol/L were considered as DM	NC	15	15	normal saline	oral gavage	equal volum	12 weeks	inhibition of oxidative stress in the kidney	0			Scr (μmol/L)	46.1	5.71	0			0			0			Proteinuria (mg/24h)	18.67	5.39	Creatinine clearance (mL/min)	1.36	0.37	BG (mmol/L)	5.4	0.51	0
																	DN	15	12	normal saline	oral gavage	equal volum	12 weeks						61.07	6.61											112.9	16.1		0.8	0.2		23.9	4.61
																	DN + CA	15	13	CA granule	oral gavage	0.056 mg/g	12 weeks						52.28	5.45											60.7	11.7		1.15	0.24		22.5	3.28
60	穆鑫, 袁霞, 康白, 何国荣 and 杜冠华	2010	糖尿病大鼠肾脏水通道蛋白-2 mRNA的表达及黄芪的调节作用	中国药理学通报	1a	China	Astragalus injection	Astragali mongholici radix	Yes	rats	SD	male	180-220	N/A	a single dose of STZ 55 mg/kg intraperitoneal injection	72 h later BG ≥ 16.7 mmol/L were considered as DM	NC	10		normal saline	intraperitoneal injection	equal volum	6 weeks	decreased expression of AQP-2 in the kidney medulla	0			0			0			0			0			0			0			BG (mmol/L)	6.88	0.94	0
																	DM	10		normal saline	intraperitoneal injection	equal volum	6 weeks																								21.99	3.13
																	LD	10		astragalus injection	intraperitoneal injection	5 g/kg/d	6 weeks																								20.4	2.44
																	HD	10		astragalus injection	intraperitoneal injection	10 g/kg/d	6 weeks																								19.27	1.44
61	雷龙涛, 孙良阁 and 李天艺	2008	绿原酸对糖尿病大鼠肾脏氧化应激作用的实验研究	中国综合临床	1b	China	Chlorogenic acid	Atractylodis lanceae rhizoma/Cuscutae semen	Yes	rats	Wistar	male	200-250	N/A	a single dose of STZ 60 mg/kg intraperitoneal injection dissolved in 0.1 mmol/L sodium citrate buffer (pH: 4.2)	24 h later BG ≥ 16.7 mmol/L were considered as DM	NC	12		citric acid-sodium citrate buffer	intraperitoneal injection	equal volum	10 weeks	improving the antioxidativity, inhibiting oxidative stress and decreasing urinary albumin	0			0			0			0			UAER (mg/d)	0.79	0.16	0			0			BG (mmol/L)	6.3	0.32	0
																	DM	12		citric acid-sodium citrate buffer	intraperitoneal injection	equal volum	10 weeks															2.48	1.08								28.2	3.22
																	DM + CGA	12		chlorogenic acid	intraperitoneal injection	10 g/kg/d	10 weeks															0.86	0.62								26.3	3.74
62	朱超, 徐靖, 汪笑秋 and 陈旻	2019	绿原酸通过抑制内质网应激改善大鼠糖尿病氧化性肾损伤	中国药师	1b	China	Chlorogenic acid	Atractylodis lanceae rhizoma/Cuscutae semen	Yes	rats	SD	male	180-220	8	a single dose of STZ 60 mg/kg intraperitoneal injection dissolved in 0.1 mol/L sodium citrate buffer (pH: 4.0)	72 h later BG ≥ 16.7 mmol/L for more than 3 days were considered as DM	NC	8		normal saline	intraperitoneal injection	equal volum	6 weeks	inhibition of DN endoplasmic reticulum stress response	Kidney index (× 1000）	4.08	1.67	Scr (μmol/L)	58.92	9.98	0			BUN (mmol/L)	16.01	3.53	0			Proteinuria (μg/24h)	2.09	0.72	0			BG (mmol/L)	7.12	0.84	0
																	DM	8		normal saline	intraperitoneal injection	equal volum	6 weeks			6.18	1.72		85.02	10.03					36.98	8.15					14.23	5.28					27.04	6.23
																	DM + low-dose CGA	8		low-dose CGA	intraperitoneal injection	5 mg/kg	6 weeks			5.98	1.23		76.95	12.96					34.12	5.79					9.96	2.43					24.67	5.73
																	DM + medium-dose CGA	8		medium-dose CGA	intraperitoneal injection	10 mg/kg	6 weeks			5.13	1.38		72.09	14.59					28.87	5.42					8.14	3.09					21.62	4.58
																	DM + high-dose CGA	8		high-dose CGA	intraperitoneal injection	20 mg/kg	6 weeks			5.08	0.89		64.72	9.05					21.81	5.62					6.56	2.45					18.56	5.18
63	黄云芳, 付会玲, 张云, 刘昌璇, 贾琳, 黄敏 and 陈文莉	2018	腹腔注射黄芪注射液的糖尿病小鼠肾脏组织病理变化观察	山东医药	1a	China	Astragalus injection	Astragali mongholici radix	Yes	mice	C57BL/6J	male	20-25	7 to 8	a single dose of 1% STZ 180 mg/kg intraperitoneal injection dissolved in 0.1 mol/L sodium citrate buffer (pH: 4.0)	48-72 h later BG ≥ 16.7 mmol/L for more than 1 week were considered as DM	DM + Astragalus injection	10		astragalus injection	intraperitoneal injection	0.03 mL/10 g/d	12 weeks	inhibits the renin-angiotensin system, TGF-β-induced tissue fibrosis, and oxidative stress and inflammatory response	0			0			0			0			0			0			0						0
																	DM + benazepril	10		benazepril	oral gavage	10 mg/kg/d	12 weeks
																	DM	10					12 weeks
																	NC	10					12 weeks
64	苗建红, 白静, 李响 and 张志	2014	芦丁对2型糖尿病大鼠糖脂代谢及肾功能的影响	中药药理与临床	1b	China	Rutin	Aurantii amari epicarpium et mesocarpium	Yes	rats	SD	half male and half female	190-230	N/A	high-fat diet for 4 weeks, a single dose of STZ 25 mg/kg intraperitoneal injection and high-fat diet for 4 weeks again	72 h later FBG ≥ 16.7 mmol/L were considered as DM	NC	10		normal saline	oral gavage	equal volum	4 weeks	decreasing the levels of AngII and VEGF in serum	0						0						UTP (mg/24h)	5.01	0.36	UTP (mg/24h)	5.32	0.46	0			FBG (mmol/L)	5.1	0.4	FBG (mmol/L)
																	DM	10		normal saline	oral gavage	equal volum	4 weeks														2 weeks	49.34	8.36	4 weeks	58.51	9.04				2 weeks	18.6	4.7	4 weeks
																	Rutin 50	10		Rutin	oral gavage	50 mg/kg	4 weeks															29.58	5.85		21.53	4.74					17.9	3
																	Rutin 100	10		Rutin	oral gavage	100 mg/kg	4 weeks															30.14	6.34		24.43	3.47					18.7	4.8
																	Rutin 200	10		Rutin	oral gavage	200 mg/kg	4 weeks															28.48	3.95		23.13	3.27					17.8	3
																	Metformin	10		Metformin	oral gavage	60 mg/kg/d	4 weeks															35.37	6.85		37.24	6.98					12.3	1.1
																	NC	10					8 weeks					Scr (μmol/L)	32.4	6.8				BUN (mmol/L)	4.13	0.64	UTP (mg/24h)	5.26	0.37	UTP (mg/24h)	5.09	0.39				FBG (mmol/L)	5	0.3	FBG (mmol/L)
																	DM	10					8 weeks						103.3	13.6					17.85	1.74	6 weeks	69.17	9.93	8 weeks	73.65	10.34				6 weeks	21.8	6.1	8 weeks
																	DM + Rutin 50	10					8 weeks						85.4	11.5					15.46	1.48		17.35	3.47		14.35	2.46					12.5	1.2
																	DM + Rutin 100	10					8 weeks						74.3	10.3					13.06	1.05		17.37	3.56		13.54	1.13					12.1	1
																	DM + Rutin 200	10					8 weeks						53.3	8.4					10.57	0.74		15.53	2.64		12.57	1.04					11.6	1.2
																	DM + Metformin	10					8 weeks						93.3	12.4					15.64	1.7		39.64	7.53		40.53	7.74					7.2	1
65	马露新, 董田明, 刘胜圆, 陈士望 and 白静	2015	芦丁对STZ诱发糖尿病小鼠肾功能及肾组织纤维化的影响	科学中国人	1b	China	Rutin	Aurantii amari epicarpium et mesocarpium	Yes	mice	Kunming	male	N/A	N/A	a single dose of STZ 50 mg/kg intraperitoneal injection	72 h later FBG ≥ 13.0 mmol/L were considered as DM	NC	10		normal saline	oral gavage	equal volum	12 weeks	reduce renal tissue fibrosis	0			Scr (μmol/L)	29.2	6.2	0			BUN (mmol/L)	4.65	0.87	Albuminuria (mg/L)	13.3	3.4	0			0			BG (mmol/L)	5	1.3	0
																	DM	10		normal saline	oral gavage	equal volum	12 weeks						102.3	12.2					19.65	1.87		98.3	10.2								17.7	4.8
																	DM + Rutin 100	10			oral gavage	100 mg/kg	12 weeks						84.7	9.9					14.87	1.46		75.9	8.4								12.7	2.9
																	DM + Rutin 200	10		Rutin	oral gavage	200 mg/kg	12 weeks						65.8	8.4					10.75	1.07		63.4	5.4								9.6	1.7
																	DM + Irbesartan	10		irbesartan	oral gavage	20 mg/kg	12 weeks						54.7	6.5					8.89	0.94		53.2	3.2								12.9	3
66	郝惠惠 and 汤道权	2013	芦丁对糖尿病肾病大鼠氧化应激及醛糖还原酶的影响	江苏医药	1b	China	Rutin	Aurantii amari epicarpium et mesocarpium	Yes	rats	SD	male	180-220		a single dose of STZ 60 mg/kg intraperitoneal injection dissolved in 0.1 mmol/L sodium citrate buffer (pH: 4.4)	72 h later FBG ≥ 16.7 mmol/L were considered as DM	NC	10		normal saline	oral gavage	equal volum	12 weeks	inhibitions of oxdative stress, activity and protein expression of aldose reductase	Kidney index (× 1000）	15.96	1.89	Scr (μmol/L)	67.54	9.31	0			BUN (mmol/L)	26.79	5.91	Albuminuria (μg/24h)	38.67	3.56	0			0			BG (mmol/L)	20.91	2.02	0
																	DM	12		normal saline	oral gavage	equal volum	12 weeks			12.34	2.03		52.68	5.33					20.49	4.16		20.37	2.03								14.34	2.31
																	DM + Rutin 50	12		Rutin	oral gavage	50 mg/kg	12 weeks			10.72	1.06		43.21	6.14					15.61	1.79		15.39	1.43								9.85	1.98
																	DM + Rutin 100	12		Rutin	oral gavage	100 mg/kg	12 weeks			11.34	1.32		46.63	4.5					17.44	3.48		16.31	1.25								18.54	4.47
																	DM + Captopril	12		Captopril	oral gavage	10 mg/kg/d	12 weeks			7.78	0.69		38.17	5.19					7.59	1.37		3.52	0.34								6.26	2.17
67	王素琴, 汤玲君 and 王艳	2012	芦丁对糖尿病肾病大鼠的保护作用及其机制探讨	医学研究杂志	1b	China	Rutin	Aurantii amari epicarpium et mesocarpium	Yes	rats	SD	male	190-210	N/A	a single dose of STZ 60 mg/kg intraperitoneal injection dissolved in 0.1 mmol/L sodium citrate buffer (pH: 4.4)	72 h later FBG ≥ 13.88 mmol/L were considered as DM	NC	10		carboxymethyl cellulose	oral gavage	equal volum	12 weeks	no pathway mentioned	Kidney index (× 1000）	15.18	3.72	Scr (μmol/L)	67.44	9.21	0			BUN (mmol/L)	26.69	5.9	Albuminuria (mg/24h)	51.01	8.73	0			0			BG (mmol/L)	25.8	5.54	0
																	DM	10		carboxymethyl cellulose	oral gavage	equal volum	12 weeks			7.88	0.7		37.17	5.71					7.53	1.27		8.42	2.23								6.16	2.16
																	DM + Rutin 10	10		Rutin	oral gavage	10 mg/kg/d	12 weeks			11.34	1.32		44.63	4.5					17.44	3.48		22.05	4.6								15.79	1.7
																	DM + Rutin 30	10		Rutin	oral gavage	30 mg/kg/d	12 weeks			13.73	1.3		58.5	4.81					22.72	2.56		34.27	6.16								17.66	2.94
																	DM + Rutin 90	10		Rutin	oral gavage	90 mg/kg/d	12 weeks			12.84	1.1		50.13	7.12					18.78	1.97		32.8	3.26								13.92	2.64
																	DM + Captopril	10		Captopril	oral gavage	10 mg/kg/d	12 weeks			11.57	1.32		46.14	6.52					16.74	1.79		26.04	5.09								14.11	1.71
68	苗建红, 白静, 李建成 and 张函	2015	芦丁对糖尿病肾病大鼠肾功能及肾组织病理变化的影响	中国实验方剂学杂志	1b	China	Rutin	Aurantii amari epicarpium et mesocarpium	Yes	rats	SD	half male and half female	180-220	N/A	injected with a single dose of alloxan monohydrate (70 mg/kg body weight per day) for 3 days	72 h later FBG ≥ 16.7 mmol/L were considered as DM	NC	10		normal saline	oral gavage	equal volum	12 weeks	may be related to its biological activities such as anti-oxidation, regulation of blood glucose and blood lipids, and scavenging free radicals	Kidney index (mg/g）	7.02	0.74	Scr (μmol/L)	29.2	5.4	0			BUN (mmol/L)	4.03	0.67	Albuminuria (mg/24h)	0.32	0.04	0			0			BG (mmol/L)	5.6	0.3	0
																	DM	10		normal saline	oral gavage	equal volum	12 weeks			11.49	1.41		94.1	11.2					18.25	1.54		3.78	0.67								18.3	4.1
																	DM + Rutin 100	10		Rutin	oral gavage	100 mg/kg/d	12 weeks			9.39	0.86		64.6	8.2					12.47	1.05		1.72	0.38								13.5	4.9
																	DM + Rutin 200	10		Rutin	oral gavage	200 mg/kg/d	12 weeks			8.16	0.64		52.3	7.1					9.87	0.82		1.34	0.21								10.9	3.8
																	DM + Irbesartan	10		irbesartan	oral gavage	20 mg/kg	12 weeks			9.02	0.78		60.8	7.8					13.04	1.13		1.5	0.31								15.3	5.2
69	姜宝红, 苏环德, 徐峰 and 李京才	2005	芦丁对糖尿病肾病的防治作用	黑龙江医学	1b	China	Rutin	Aurantii amari epicarpium et mesocarpium	Yes	rats	Wistar	N/A	250-300	12	injected with a single dose of alloxan monohydrate (150 mg/kg body weight per day) for 3 times	8 weeks later, proteinuria ＞ 20 mg/dL were considered as DM	NC	20		normal saline	oral gavage	equal volum	8 weeks	inhibit aldose reductase and free radical	Data not extractable			0			0			0			0			Data not extractable			0			0			0
	data not extractable																DM	20		normal saline	oral gavage	equal volum	8 weeks
																	DM + Rutin 200	20		Rutin	oral gavage	200 mg/kg/d	8 weeks
70	白静, 冀晓茹, 韩婷, 安春娜, 勾向博, 苏鹏 and 王妍	2017	芦丁对链脲佐菌素诱导的糖尿病小鼠肾组织形态表现的影响	吉林大学学报（医学版）	1b	China	Rutin	Aurantii amari epicarpium et mesocarpium	Yes	mice	Kunming	male	25-45	N/A	a dose of STZ 62.5 mg/kg/day intraperitoneal injection for 5 times	72 h later random BG more than 16.6 mmol/L were considered as DM	NC	12		CMC	oral gavage	10 mg/kg/d	4 weeks	no pathway mentioned							0			0			0			0			0			BG (mmol/L)	5.12	0.8	0
																	DM	12		CMC	oral gavage	10 mg/kg/d	4 weeks																								25.07	3.23
																	DM + Rutin 50	12		Rutin	oral gavage	50 mg/kg/d	4 weeks																								19.47	2.58
																	DM + Rutin 100	12		Rutin	oral gavage	100 mg/kg/d	4 weeks																								19.98	2.86
																	DM + Irbesartan	12		irbesartan	oral gavage	45 mg/kg	4 weeks																								24.25	4.53
																	NC	12					8 weeks		Kidney index	6.22	0.63	Creatinine (μmol/L)	25.2	3.4				BUN (mmol/L)	8.67	1.6	0			0			0			BG (mmol/L)	6.88	1.5	0
																	DM	12					8 weeks			7.86	0.47		37	6.3					23.93	7.16											24.4	2.63
																	DM + Rutin 50	12					8 weeks			7.26	0.73		29.83	5.67					14.61	7.51											21.64	1.43
																	DM + Rutin 100	12					8 weeks			6.98	0.69		29.2	4.6					14.07	5.84											22.1	1.73
																	DM + Irbesartan	12					8 weeks			7.13	0.82		27	4					18.16	4.9											24.4	3.41
71	马新壮, 周勇兵 and 王力	2022	芦丁对高糖、高脂饮食致小鼠肾脏损害的保护作用	蚌埠医学院学报	1b	China	Rutin	Aurantii amari epicarpium et mesocarpium	Yes	mice	ICR	male	N/A	N/A	0	0	ND	8		normal diet	orally		120 days	improve the kidney damage caused by high sugar and fat diet in mice	0			0			0			0			0			0			0			0			0
																	HFD	8		high fat diet	orally		120 days
																	RHFD	8		high sugar diet	orally		120 days
																	HSD	8		rutin high fat diet	orally		120 days
																	RHSD	8		rutin high sugar diet	orally		120 days
74	赵晓露, 谢淑华, 潘庆军, 李尚妹, 安宁, 陈孝文, 刘华锋 and 刘伟敬	2014	蝉花对糖尿病大鼠肾小球沉默信息调节因子1表达的影响	中华实用诊断与治疗杂志	1a	China	Cordyceps Cicadae	Isaria cicadae Miquel	Yes	rats	SD	male	180-200	5 to 7	a single dose of STZ 60 mg/kg intraperitoneal injection dissolved in 0.1 mol/L sodium citrate buffer (pH: 4.5)	0	NC	10		drinking water	oral gavage	2 mL	24 weeks	up-regulate SIRT1 expression	Kidney index	4.85	1	Creatinine (μmol/L)	46.4	4.21	0			BUN (mmol/L)	11.7	1.46	Albuminuria (μg/24h)	268	149.8	Proteinuria (mg/d)	13.2	2.78	Ccr (mL/min)	1.45	0.32	BG (mmol/L)	5.7	0.56	HbA1c (%)
																	Cicada	10		Cicada	oral gavage	0.18 g/mL, 1 mL/100g/d	24 weeks			4.89	1.18		49.2	6.18					11.1	1		252	15.81		14	2.73		1.48	0.4		5.5	0.6
																	DM	10		drinking water	oral gavage	2 mL	24 weeks			8.53	1.57		115.7	27.98					22.9	3.29		1495	251.3		25	3.88		0.65	0.14		26.3	0.31
																	DM + Cicada	10		Cicada	oral gavage	0.18 g/mL, 1 mL/100g/d	24 weeks			8	1.36		79.4	27.78					17.8	2.46		789	103.2		18.2	3.05		1.15	0.22		25.6	0.96
75	刘伟敬, 唐阳敏, 谢淑华, 刘玉宁, 潘庆军, 吴洪銮, 陈孝文 and 刘华锋	2014	蝉花菌丝对糖尿病肾病大鼠的肾脏保护作用机制研究	中国中西医结合肾病杂志	1a	China	Cordyceps Cicadae	Isaria cicadae Miquel	Yes	rats	SD	male	180-200	5 to 7	a single dose of STZ 60 mg/kg intraperitoneal injection dissolved in 0.1 mol/L sodium citrate buffer (pH: 4.5)	BG > 300 mg/dl	NC	10		drinking water	oral gavage	2 mL	24 weeks	up-regulating the expression of SIRT1 in renal tubules under diabetes condition	Kidney index	4.85	0.45	Creatinine (μmol/L)	0.53	0.02	0			BUN (mmol/L)	32.9	1.8	Albuminuria (μg/24h)	268	67	Proteinuria (mg/d)	13.2	1.2	Ccr (mL/min)	1.45	0.14	BG (mg/dl)	103	4.5	HbA1c (%)
																	Cicada	10		Cicada	oral gavage	0.18 g/mL, 1 mL/100g/d	24 weeks			4.89	0.53		0.56	0.03					31	1.3		252	71		14	1.2		1.48	0.18		99	4.86
																	DM	10		drinking water	oral gavage	2 mL	24 weeks			8.53	0.7		1.31	0.14					64	4.1		1495	95		25	1.7		0.65	0.06		474	2.66
																	DM + Cicada	10		Cicada	oral gavage	0.18 g/mL, 1 mL/100g/d	24 weeks			8	0.61		0.9	0.14					50	3.1		789	39		18.2	1.4		1.15	0.1		461	7.75
76	贾奇, 邓健锟, 冯振东, 韩雪婷, 侠晨辉, 朱泽兵, 刘玉宁 and 刘伟敬	2018	蝉花通过抑制肾小管NADPH氧化酶/氧化应激治疗糖尿病肾病的研究	中国中西医结合肾病杂志	1a	China	Cordyceps Cicadae	Isaria cicadae Miquel	Yes	rats	SD	male	180-220	N/A	a single dose of STZ 60 mg/kg intraperitoneal injection	FBG > 250 mg/dL	NC	9		drinking water	oral gavage	2 mL	24 weeks	suppressing NADPH oxidase/oxidative stress in renal tubules	0			Data not extractable			0			Data not extractable			Data not extractable			0			0			0			0
	data not extractable																Cicada	9		Cicada	oral gavage	0.18 g/mL, 1 mL/100g/d	24 weeks
																	DM	9		drinking water	oral gavage	2 mL	24 weeks
																	DM + Cicada	9		Cicada	oral gavage	0.18 g/mL, 1 mL/100g/d	24 weeks
77	刘伟敬, 赵晓露, 谢淑华, 潘庆军 and 刘华锋	2014	蝉花通过调控Klotho表达及氧化应激对抗糖尿病大鼠肾小管损伤的研究	医学信息·上旬刊	1a	China	Cordyceps Cicadae	Isaria cicadae Miquel	Yes	rats	SD	male	180-200	N/A	a single dose of STZ 60 mg/kg intraperitoneal injection	FBG > 250 mg/dL	NC	10		drinking water	oral gavage	2 mL	24 weeks	up-regulating the expression of SIRT1 in renal tubules under diabetes condition	0			Data not extractable			0			Data not extractable			Data not extractable			Data not extractable			Data not extractable			0			0
	data not extractable																Cicada	10		Cicada	oral gavage	0.18 g/mL, 1 mL/100g/d	24 weeks
																	DM	10		drinking water	oral gavage	2 mL	24 weeks
																	DM + Cicada	10		Cicada	oral gavage	0.18 g/mL, 1 mL/100g/d	24 weeks
78	王苑菲, 沈美晓, 吴祖荣, 黄亚莲, 琚枫, 符畅 and 符茂雄	2021	金丝桃苷对糖尿病肾病大鼠TGF-β1/smad通路及肾上皮间质转化的影响	广西医科大学学报	1b	China	Hyperoside	Cuscutae semen	Yes	rats	SD	male	200-220	N/A	high fat diet feed for 4 weeks, high-fata single dose of 0.1% STZ 30 mg/kg intraperitoneal injection dissolved in 0.1 mol/L sodium citrate buffer	FBG more than 16.7 mmol/L for 3 days were considered as DM, 24 h urine volume ≥150% and UTP ＞30 mg/24 h were considered as DN	NC	12		normal saline	oral gavage	equal volum	8 weeks	alleviate renal fibrosis and inhibit EMT, related to the inhibition of TGF-β1/smad pathway	0			0			0			BUN (mmol/L)	5.43	0.64	UAlb (mg/24h)	15.36	1.75	0			0			FBG (mmol/L)	5.11	0.43	0
																	DM	12		normal saline	oral gavage	equal volum	8 weeks												12.95	1.13		39.58	3.16								34.68	2.22
																	DM + RGZ	12		Rosiglitazone	oral gavage	0.4 mg/kg	8 weeks												9.47	0.86		27.72	2.24								13.91	1.86
																	DM + HP-L	12		Hyperoside	oral gavage	12.5 mg/kg	8 weeks												11.51	1.04		32.41	2.28								21.03	2.05
																	DM + HP-M	12		Hyperoside	oral gavage	25 mg/kg	8 weeks												9.61	1.02		26.73	2.19								16.86	1.89
																	DM + HP-H	12		Hyperoside	oral gavage	50 mg/kg	8 weeks												7.16	0.73		20.32	1.43								8.95	1.68
79	张元丽, 王素利, 张宇, 朱德礼, 刘晏汝 and 刘英莲	2023	金丝桃苷调控胰岛素受体底物1/磷脂酰肌醇3-激酶/蛋白激酶B信号通路对糖尿病肾病大鼠肾组织损伤的保护作用	中国临床药理学杂志	1b	China	Hyperoside	Cuscutae semen	Yes	rats	SD	male	180-220	5 to 6	Unilateral nephrectomy, a single dose of STZ 60 mg/kg intraperitoneal injection	BG more than 16.7 mmol/L for twice were considered as DM, 12 weeks later 24 h albuminuria ＞30 mg/24 h were considered as DN	Sham operation	12		Sham operation			21 days	reduce the phosphorylation level of IRS-1，activate the PI3K/Akt pathway	0			Scr (μmol/L)	20.34	1.93	0			BUN (mmol/L)	6.76	0.56	UMA (mmol/L)	8.26	1.13	0			0			BG (mmol/L)	5.12	0.73	0
																	DM	12		0. 9% NaCl	oral gavage	equal volum	21 days						36.12	3.12					12.03	0.78		145.82	32.07								28.23	3.17
																	DM + HP-L	12		Hyperoside	oral gavage	12.5 mg/kg	21 days						30.63	1.96					10.1	0.67		100.76	20.49								21.04	2.65
																	DM + HP-M	12		Hyperoside	oral gavage	25 mg/kg	21 days						25.78	1.32					8.65	0.54		56.01	9.27								12.34	2.06
																	DM + HP-H	12		Hyperoside	oral gavage	50 mg/kg	21 days						20.89	1.92					6.95	0.49		10.02	1.71								5.86	0.82
																	NC	12		Metformin	oral gavage	7 mg/mL	21 days						20.73	1.84					6.89	0.51		9.97	1.78								5.72	0.93
83	宋恩峰, 贾汝汉, 杨定平, 丁国华 and 黄从新	2004	黄芪对2型糖尿病大鼠肾脏的保护作用及其机制探讨	中华老年医学杂志	1a	China	Astragalus injection	Astragali mongholici radix	Yes	rats	SD	female	N/A	N/A	Unilateral nephrectomy, 4 weeks of high fat and high sugar diet, a single dose of STZ 30 mg/kg intraperitoneal injection	random BG more than 16.7 mmol/L were considered as DM	Sham operation	8		Sham operation, normal saline	oral gavage		6 weeks	Inhibition of VEGF overexpression; Inhibition of TGF-β1; Mild hypoglycemic effect; Decreased TC and TG; Reducing islet resistance	Kidney/body weight (× 100)	0.38	0.02	0			0			0			Albuminuria (mg/24h)	0.16	0.23	0			Ccr (mg/min/100g)	0.68	0.01	FBG (mmol/L)	4.3	0.4	0
																	DM	8		normal saline	oral gavage		6 weeks			0.97	0.13											6.23	1.24					1.81	0.03		18.8	3.3
																	DM + AS	8		Astragalus injection	oral gavage	5 ml/kg/d	6 weeks			0.61	0.03											3.85	0.09					1.49	0.13		16.2	2.3
																	DM + Irbesartan	8		Irbesartan	oral gavage	50 mg/kg/d	6 weeks			0.6	0.04											4.16	0.1					1.5	0.11		18.1	1.9
84	宋恩峰, 刘晶晶, 贾汝汉, 高苹, 丁国华 and 黄从新	2008	黄芪对2型糖尿病大鼠肾脏结缔组织生长因子的影响	中国中西医结合肾病杂志	1a	China	Astragalus injection	Astragali mongholici radix	Yes	rats	SD	female	N/A	N/A	Unilateral nephrectomy, 4 weeks of high fat and high sugar diet, a single dose of STZ 30 mg/kg intraperitoneal injection	random BG more than 16.7 mmol/L were considered as DM	Sham operation	10		normal saline	oral gavage		12 weeks	inhibit the expression of CTGF in renal tissue	Kidney/body weight (× 100)	0.37	0.01	0			0			0			Albuminuria (mg/24h)	0.15	0.01				Ccr (mg/min/100g)	0.67	0.02	FBG (mmol/L)	4.2	0.3	0
																	DN	10		Astragalus injection	oral gavage	5 ml/kg/d	12 weeks			0.95	0.05											6.21	1.23					1.82	0.03		18.6	3.2
																	DN + AS	10		Sham operation, normal saline	oral gavage		12 weeks			0.62	0.04											3.83	0.11					1.43	0.11		15.1	2.1
85	张婧, 刘长山, 刘阳 and 王敏	2013	黄芪对2型糖尿病大鼠胰岛素抵抗及肾脏损伤的影响	临床合理用药杂志	1a	China	Astragalus	Astragali mongholici radix	Yes	rats	Wistar	male	180-200	N/A	4 weeks of high-fat diet, single dose of STZ injection i.p.	BG ≥ 16.7 mmol/L	DM + AS	10		Astragalus	oral gavage	1 ml/100g/d	16 weeks	reduce blood glucose and insulin levels to improve islet β cell function, reduce blood lipids and regulate adipokines to improve insulin sensitivity	0			0			0			0			UAE (mg/24h)	261	247	0			0			FBG (mmol/L)	13.35	2.73	0
																	DM + Metformin	10		Metformin	oral gavage	13.4 ml/100g/d	16 weeks															357	148								12.46	1.03
																	DM	10					16 weeks															512	226								16.82	1.97
																	NC	10					16 weeks															230	180								6.08	0.71
86	陈远寿, 高原 and 兰金美	2004	黄芪对大鼠糖尿病早期内源性洋地黄样因子和肾皮质Na+,K+-ATPase活性的影响	四川中医	1a	China	Astragalus injection	Astragali mongholici radix	Yes	rats	Wistar	male	200-250	N/A	a single dose of STZ 60 mg/kg intraperitoneal injection dissolved in 0.1 mol/L sodium citrate buffer (pH: 4.2)	48h later FBG > 16.65 mmol/L	NC	10					4 weeks	Inhibition of the release of endogenous digitalis-like factors	Kidney index (%)	0.28	0.06	0			0			0			Albuminuria (mg/24h)	7.18	1.41	0			Ccr (ml/24h)	0.7	0.55	BG (mmol/L)	6.9	0.96	0
																	DM	10		Astragalus injection	intraperitoneal injection	10 g/kg	4 weeks			0.52	0.09											16.54	2.17					1.56	0.89		23.4	1.7
																	DM + AS	10					4 weeks			0.38	0.08											10.25	2.02					0.95	0.62		15.68	1.22
88	石君华 and 章如虹	1999	黄芪对实验性糖尿病大鼠肾脏保护作用的实验研究	中国中医药科技	1a	China	Astragalus injection	Astragali mongholici radix	Yes	rats	SD	male	150-180	N/A	a single dose of STZ 55 mg/kg intraperitoneal injection dissolved in 0.05 mol/L sodium citrate buffer (pH: 4.2)	48h later urine glucose positive	NC	5		normal saline	intraperitoneal injection	equal volum	1 week	decrease TNFα concentration and urinary Alb, correct the higher plasma osmotic pressure and delay the progression of GBM thicking. no pathway mentioned	0			0			0			0			Alb (μg/24h)	1.11	0.8
																	DM	5		normal saline	intraperitoneal injection	equal volum	1 week															1.4	0.6
																	DM + AS	5		Astragalus injection	intraperitoneal injection	1 ml	1 week															0.8	0.29
																	NC	5					2 weeks															1.13	0.84
																	DM	5					2 weeks															6.8	3.2
																	DM + AS	5					2 weeks															3.13	1.14
																	NC	5					4 weeks															1.12	0.76
																	DM	5					4 weeks															4.8	2.1
																	DM + AS	5					4 weeks															1.71	0.84
89	刘晶晶, 宋恩峰 and 贾汝汉	2008	黄芪对早期糖尿病大鼠肾小球整合素α3β1的影响	临床肾脏病杂志	1a	China	Astragalus injection	Astragali mongholici radix	Yes	rats	SD	male	150-200	N/A	a single dose of STZ 60 mg/kg intraperitoneal injection dissolved in 0.1 mol/L sodium citrate buffer (pH: 4.5)	72 h later FBG ≥ 16.7 mmol/L for 3 days	NC	6		normal saline	oral gavage	equal volum	6 weeks	up-regulation of the expression of α3β1-integrin in renal tissue	Kidney/body weight (× 1000)	3.38	0.27	0			0			0			UAER (μg/min)	0.82	0.15	0			0			BG (mmol/L)	4.89	0.65	0
																	DM	8		normal saline	oral gavage	equal volum	6 weeks			8.43	0.32											3.02	0.27								30.58	5.38
																	DM + Losartan	8		Losartan	oral gavage	10 mg/kg/d	6 weeks			5.84	0.24											2.63	0.38								28.34	5.76
																	DM + AS	8		Astragalus injection	oral gavage	5 ml/kg/d	6 weeks			5.36	0.57											2.31	0.17								29.24	5.12
91	徐郁杰, 张庆怡 and 吴青伟	1997	黄芪对糖尿病大鼠早期肾肥大和蛋白尿的影响	上海第二医科大学学报	1a	China	Astragalus decotion	Astragali mongholici radix	Yes	rats	SD	male	130	N/A	a single dose of STZ 50 mg/kg intraperitoneal injection dissolved in 0.1 mmol/L sodium citrate buffer (pH: 4.4)	72 h later FBG ≥ 13.11 mmol/L and urinary glucose more than +++	NC	10	10				8 weeks	Improve glucose metabolism and reduce the formation of glycosylation products	Kidney/body weight (× 1000)	3.23	0.28	0			0			0			Alb (ng/ml)	23.06	2.32	0			0			BG (mmol/L)	3.24	0.42	HbA1c (%)
																	DM	10	6				8 weeks			6.14	0.85											74.25	21.87								20.4	2.39
																	DM + AS	10	9	Astragalus solution	orally	5 g/kg	8 weeks			3.89	0.95											37.5	16.49								9.96	2.98
																	DM + captopril	10	9	captopril	orally	7.5 mg/kg	8 weeks			4.46	0.7											38.69	12.5								17.21	3.3
																	DM + AS + captopril	10	10	AS + captopril	orally	5 g/kg + 7.5 mg/kg	8 weeks			3.43	0.73											36.29	7.19								9.26	3.67
92	徐郁杰, 张庆怡, 陆敏, 赵涵芳 and 陈诗书	1998	黄芪对糖尿病大鼠肾皮质TGF-β表达的影响	中华内分泌代谢杂志	1a	China	Astragalus decotion	Astragali mongholici radix	Yes	rats	SD	male	N/A	N/A	a single dose of STZ 50 mg/kg intraperitoneal injection	72 h later BG≥ 13.88 mmol/L and urinary glucose more than +++	NC	10	9				8 weeks	inhibiting TGF-βprotein and mRNA over-expression in kidney	0			0			0			0			0			0			0			0			0
																	DM	10	9				8 weeks
																	DM + captopril	10	9	Astragalus solution	orally	5 g/kg	8 weeks
																	DM + AS	10	9	captopril	orally	7.5 mg/kg	8 weeks
																	DM + AS + captopril	10	9	AS + captopril	orally	5 g/kg + 7.5 mg/kg	8 weeks
93	陈应强, 曾家顺 and 李龙	2009	黄芪对糖尿病大鼠肾组织NF-κB和MCP-1表达的影响	贵州医药	1a	China	Astragalus decotion	Astragali mongholici radix	Yes	rats	SD	male	210-240	N/A	0	0	NC	10		drinking water	oral gavage	equal volum	8 weeks	reduction NF-kB and MCP-1expression in renal tissues	0			Scr (μmol/L)	50.132	8.979	0			0			Albuminuria (mg/24h)	9.903	1.571	0			0			0			0
																	DM	10		drinking water	oral gavage	equal volum	8 weeks						106.158	16.823								132.754	18.572
																	DM + AS	10		Astragalus decotion	oral gavage	10 g/kg/d	8 weeks						90.637	10.101								112.144	17.082
94	杨红霞 and 朱敏怡	2005	黄芪对糖尿病大鼠肾组织的保护作用	实用医学杂志	1a	China	Astragalus injection	Astragali mongholici radix	Yes	rats	SD	male	180-200	6 to 8	4 weeks of a high-fat high-sugar diet, a single dose of STZ injection 30 mg/kg intraperitoneal injection	random BG≥ 16 mmol/L and insulin sensibility decreases	NC	12		normal saline	oral gavage		12 weeks	down-regulation of TGF-β1 expression in renal tissue, which reduces the production of endogenous smad7 induced by TGF-β1 and thus plays an anti-fibrosis role	Kidney/body weight (%)	0.28	0.04	0			0			0			UAE (μg/min)	0.32	0.08	0			Ccr (mL/100g/min)	0.67	0.11	FBG (mmol/L)	4.88	0.32	0
																	DM	12		normal saline	oral gavage		12 weeks			0.75	0.95											1.08	0.19					3.05	0.39		20.6	3.05
																	DM + AS	12		Astragalus injection	oral gavage	5 mL/d	12 weeks			0.61	0.09											0.83	0.23					1.62	0.19		18.11	4.71
95	顾红卫, 倪兆慧, 顾乐怡, 严玉澄, 戴慧莉, 李宁丽, 张敏芳 and 钱家麒	2007	黄芪对糖尿病大鼠肾组织血管生成素受体Tie-2表达的作用	中西医结合学报	1a	China	Astragalus injection	Astragali mongholici radix	Yes	rats	SD	male	180-220	6	a single dose of 1% STZ 60 mg/kg intraperitoneal injection	48 h later random BG > 16.5 mmol/L	NC	6		drinking water	oral gavage	equal volum	12 weeks	down-regulating the expression of Tie-2 in the kidney tissue	KWI (mg/g)	0.3	0.05	0			0			0			0			Upro/Cr (μg/μmol)	61.58	7.51	0			BG (mmol/L)	12.68	1.14	0
																	DM	6		drinking water	oral gavage	equal volum	12 weeks			0.59	0.07														169.21	19.19					37.07	10.67
																	DM + AS	6		Astragalus injection	oral gavage	5 ml/kg	12 weeks			0.68	0.13														117.9	44.85					45.56	10.15
97	冯毅 and 冯烈	2006	黄芪对糖尿病大鼠肾脏保护作用的机制	实用医学杂志	1a	China	Astragalus decotion	Astragali mongholici radix	Yes	rats	SD	male	200-250	N/A	a single dose of 2% STZ 60 mg/kg intraperitoneal injection dissolved in 0.1 mol/L sodium citrate buffer (pH: 4.5)	72 h later random BG > 16.7 mmol/L and urinary glucose 3+ to 4+	NC	10		drinking water	oral gavage	equal volum	12 weeks	suppression of ET-1 and TGF-β1	0			0			0			0			UACR (μg/24h)	2.33	0.34	0			Ccr (mL/h/0.03 ㎡)	55.56	14.65	BG (mmol/L)	3.17	0.17	HbA1c (%)
																	DM	10		drinking water	oral gavage	equal volum	12 weeks															10.12	2.77					131.9	16.49		24.17	3.02
																	DM + AS	10		Astragalus decotion	oral gavage	3 g/kg	12 weeks															7.73	1.25					84.56	13.4		23.51	3.44
98	程晖, 贾汝汉 and 刘红燕	2006	黄芪对糖尿病大鼠肾脏的保护作用	中国医师杂志	1a	China	Astragalus injection	Astragali mongholici radix	Yes	rats	Wistar	male	200-250	N/A	a single dose of STZ 60 mg/kg intraperitoneal injection dissolved in 0.1 mmol/L sodium citrate buffer	BG > 16.6 mmol/L for 3 days and urinary glucose 3+ to 4+	NC	10					1 week	relieve the renal tissue lipid peroxidation by improving the activity of SOD and GSH-Px, clear up ROS and increase the synthesis of NO	0			0			0			0			UAE (μg/min)	25.42	5.89	0			Ccr (ml/min)	90.9	7.98
																	DM	10					1 week															98.04	16.26					134.55	8.32
																	DM + AS	10					1 week															102.09	14.82					127.98	7.66
																	NC	10					8 weeks															21.55	7.82					93.23	8.02	0			0
																	DM	10					8 weeks															105.4	15.89					66.5	7.64
																	DM + AS	10		Astragalus injection	tail vein injection	20 mg/kg/d	8 weeks															76.46	10.29					87.09	8.52
99	洪小平, 张欣洲, 贺晓蕾, 黄旋珠, 陈华蓉 and 王宇罡	2008	黄芪对糖尿病小鼠肾脏基因表达谱的影响	中国中药杂志	1a	China	Astragalus decotion	Astragali mongholici radix	Yes	mice	C57BL/6J	male	18-22	N/A	a single dose of STZ 175 mg/kg intraperitoneal injection dissolved in 0.1 mol/L sodium citrate buffer (PH 4.4)	72 h later random BG ≥ 16.7 mmol/L	DM + AS	9		Astragalus decotion	oral gavage	20 g/kg/d	12 weeks	in genes related to material metabolism	Kidney index (mg/g）	7.04	0.46	0			0			0			0			0			0			BG (mmol/L)	21.71	2.58	0
																	DM	9		normal saline	oral gavage	equal volum	12 weeks			8.57	0.46																				23.13	3.51
																	NC	9		normal saline	oral gavage	equal volum	12 weeks			5.01	0.41																				7.48	2.02
100	丁志珍, 陈卫东, 杨萍, 张燕 and 常保超	2011	黄芪对糖尿病肾病大鼠尾加压素Ⅱ表达的影响	中华全科医学	1a	China	Astragalus injection	Astragali mongholici radix	Yes	rats	SD	male	180-200	6	6 weeks of a high-fat high-sugar diet, a single dose of STZ 40 mg/kg intraperitoneal injection dissolved in 0.1 mol/L sodium citrate buffer (PH 4.2)	72 h later random BG ≥ 16.7 mmol/L	NC	10					8 weeks	down-regulating the expression of UⅡ protein and UⅡ mRNA	KI	0.3	0.3	Scr (μmol/L)	32.3	4	0			BUN (mmol/L)	6.58	1.94	Alb (μg/24h)	3.84	1.17	0			0			random BG (mmol/L)	6.41	0.18	0
																	DM	10		normal saline	oral gavage		8 weeks		Thesis	0.55	0.06		70	9.27					35.4	0.18		56	15.6								29.04	0.42
																	DM + AS	10		Astragalus injection	oral gavage	5 ml/kg	8 weeks			0.36	0.06		42.2	5.88					16.65	1.38		30.6	9.18								28.45	0.39
101	孙京华, 杨晶, 李胜开, 张颖, 蒋甘孺 and 尹忠诚	2014	黄芪对糖尿病肾病大鼠肾组织COX-2和NF-κB表达的影响	中国中西医结合肾病杂志	1a	China	Astragalus injection	Astragali mongholici radix	Yes	rats	SD	male	180-220	6 to 8	a single dose of STZ 55 mg/kg intraperitoneal injection dissolved in sodium citrate buffer (PH 4.5)	72 h later random BG ≥ 16.7 mmol/L were considered as DM, 4 weeks later 24hUTP ≥ 30 mg were considered as DN	NC	10		distilled water	oral gavage	equal volum	12 weeks	down-regulating the expression of COX-2 in renal tissues	0			Scr (μmol/L)	33.7	8.14	0			BUN (mmol/L)	6.64	1.35	0			Proteinuria (mg)	10.94	2.87	0			0			0
																	DM	10		distilled water	oral gavage	equal volum	12 weeks						103.3	8.34					20.55	4.03					33.23	3.24
																	DM + AS	10		Astragalus injection	oral gavage	5 ml/kg	12 weeks						79.5	12.16					14.29	2.75					18.79	2.56
102	宋恩峰, 刘蒙, 贾汝汉 and 项琼	2009	黄芪对糖尿病肾病大鼠肾组织CTGF蛋白及其mRNA表达的影响	中西医结合研究	1a	China	Astragalus injection	Astragali mongholici radix	Yes	rats	SD	male	N/A	N/A	Unilateral nephrectomy, 4 weeks of high fat and high sugar diet, a single dose of STZ 30 mg/kg intraperitoneal injection	1 week later FBG ≥ 16.7 mmol/L were considered as DM	Sham operation	8		normal saline + sham operation	oral gavage		6 weeks	down-regulating the expression of CTGF protein and CTGF mRNA	Kidney/body weight (%)	0.38	0.02	0			0			0			0			Proteinuria (mg/24h)	0.16	0.23	0			0			0
																	DM	8		normal saline	oral gavage		6 weeks			0.97	0.13														6.23	1.24
																	DM + AS	8		Astragalus injection	oral gavage	5 ml/kg	6 weeks			0.61	0.03														3.85	0.09
																	DM + Irbesartan	8		Irbesartan	oral gavage	50 mg/kg/d	6 weeks			0.6	0.04														4.16	0.1
103	张娟 and 方敬爱	2011	黄芪对糖尿病肾病大鼠肾组织中SOCS1表达的影响	中国中西医结合肾病杂志	1a	China	Astragalus decotion	Astragali mongholici radix	Yes	rats	Wistar	male	180-220	8	Unilateral nephrectomy, a single dose of STZ 30 mg/kg intraperitoneal injection dissolved in 10 mmol/L sodium citrate buffer (pH: 4.3)	72 h later BG ≥ 16.7 mmol/L for 3 days were considered as DM	NC	10		distilled water	oral gavage	equal volum	12 weeks	Up-regulation of SOCS1 expression can indirectly inhibit the expression of TGF-β1 and IL-6, thereby reducing the inflammatory response	0			Scr (μmol/L)	37.39	2.71	0			BUN (mmol/L)	7.93	0.67	0			Proteinuria (mg/24h)	12.01	2.13	0			0			0
																	DM	10		distilled water	oral gavage	equal volum	12 weeks						100.64	3.54					17.9	1.29					93.56	3.87
																	DM + AS	10		Astragalus decotion	oral gavage	5 ml/kg	12 weeks						66.95	3.98					11.99	3.81					61.79	3.43
																	DM + Losartan	10		Losartan	oral gavage	30 mg/kg	12 weeks						68.69	5.2					11.14	0.99					63.69	2.37
																	NC						4 weeks		0			Scr (μmol/L)	35.82	1.59	0			BUN (mmol/L)	7.88	1.06	0			Proteinuria (mg/24h)	12.15	1.03
																	DM						4 weeks						36.59	1.2					8.29	0.88					40.31	1.28
																	DM + AS						4 weeks						35.75	1.62					8.12	0.91					35.95	1.32
																	DM + Losartan						4 weeks						35.83	1.4					8.05	1.07					35.1	1.13
104	杨丽 and 胡淑芳	2020	黄芪对糖尿病肾病大鼠肾脏保护作用的探究	中外医学研究	1a	China	Astragalus Membranaceus	Astragali mongholici radix	Yes	rats	SD	female	250	N/A	Unilateral nephrectomy, a single dose of STZ 50 μg/g intraperitoneal injection	72 h later FBG ≥ 16.7 mmol/L were considered as DM	NC	10		normal saline	intraperitoneal injection		12 weeks	inhibit the oxidative stress in the kidneys	0			0			0			0			0			0			0			0			0
																	DM	10		normal saline	intraperitoneal injection		12 weeks
																	DM + AS-L	10		Astragalus granule solution	intraperitoneal injection	5 g/kg	12 weeks
																	DM + AS-M	10		Astragalus granule solution	intraperitoneal injection	15 g/kg	12 weeks
																	DM + AS-H	10		Astragalus granule solution	intraperitoneal injection	30 g/kg	12 weeks
105	邓文超 and 方敬爱	2012	黄芪对糖尿病肾病大鼠肾间质Wnt/β-catenin及TGF-β1信号通路表达的影响	中国中西医结合肾病杂志	1a	China	Astragalus Mongholicus	Astragali mongholici radix	Yes	rats	Wistar	male	180-200	6 to 8	a single dose of STZ 60 mg/kg intraperitoneal injection	4 weeks later 24h UPT ≥ 30mg were considered as DN	NC	12	12	distilled water	oral gavage	equal volum	12 weeks	reducing the expression of Wnt4、β- catenin and TGF-β1	0			Scr (μmol/L)	32.73	6.56	0			BUN (mmol/L)	4.35	0.84	0			Proteinuria (g/L)	5.93	1.05	0			0			0
																	DN + AS	12	10	Astragalus decotion	oral gavage	3 ml	12 weeks						82.3	6.47					12.8	3.11					32.65	7.06
																	DN + Losartan	12	11	Losartan	oral gavage	3 ml	12 weeks						75.47	7.35					12.25	3.7					28.43	7.22
																	DN + AS + Losartan	12	12	Astragalus decotion + Losartan	oral gavage	3 ml + 3 ml	12 weeks						72.87	4.64					6.99	1.63					19.03	4.46
																	DN	12	8	distilled water	oral gavage	equal volum	12 weeks						116.47	6.51					14.35	3.1					35.06	4.43
106	易婷婷, 栗萍, 张明慧 and 张红霞	2019	黄芪对糖尿病肾病小鼠内质网应激中蛋白激酶R样内质网激酶通路的影响	中国临床药理学杂志	1a	China	Astragalus injection	Astragali mongholici radix	Yes	mice	KKAy	male	28-32	8 to 10	0	0	DM	15		0.9% NaCl	intraperitoneal injection	equal volum	4 weeks	down-regulation of PEＲK pathway protein expression	0			Scr (μmol/L)	11.69	0.51	URE (mmol/L)	8.96	0.84	0			0			0			0			FBG (mmol/L)	5.36	1.25	0
																	DM + AS	15		Astragalus injection	intraperitoneal injection	0.003 mL/g	4 weeks						10.23	0.28		13.52	0.96														33.08	5.42
										mice	C57BL/6J						NC	15		0.9% NaCl	intraperitoneal injection	equal volum	4 weeks						10.95	0.36		10.22	0.69														23.15	1.05
107	亓文波, 陈凌, 王兰芳 and 张海亭	2001	黄芪对糖尿病鼠肾脏氧化糖基化影响的实验研究	泰山医学院学报	1a	China	Astragalus Membrunceus Bge	Astragali mongholici radix	Yes	rats	SD	male	190-250	N/A	injected with a single dose of alloxan monohydrate (45 mg/kg body weight)	48 h later FBG ≥ 16.7 mmol/L were considered as DM	NC	?	7	normal saline	intraperitoneal injection	0.5 ml/kg	7 weeks	inhibit the oxidative glycation of diabetic kidney	Kidney/body weight (%)	0.36	0.02	0			0			0			0			0			0			BG (mmol/L)	0		0
																	DM	12	6	0			7 weeks			0.62	0.05																				0
																	DM + insulin	8	6	Long-acting insulin (PZI)	subcutaneous injection	2 U	7 weeks			0.48	0.03																				13.98	3.67
																	DM + AS	8	6	Astragalus decotion		3 g	7 weeks			0.47	0.05																				17.08	2.67
																	DM + insulin + AS	8	6	Long-acting insulin (PZI) and Astragalus decotion		2 U + 3 g	7 weeks			0.41	0.04																				10.15	4.03
110	祁忠华, 林善锬 and 黄宇峰	1999	黄芪改善糖尿病早期肾血流动力学异常的研究	中国糖尿病杂志	1a	China	Astragalus Membrunceus (Fisch.) Bge	Astragali mongholici radix	Yes	rats	SD	male	150-200	N/A	a single dose of STZ 55 mg/kg intraperitoneal injection dissolved in 0.1 mol/L sodium citrate buffer (PH 4.5)	48 h later BG > 16.7 mmol/L and urinary glucose 3+ to 4+	NC	9			intraperitoneal injection		4 weeks	inhibition of renal nitric oxide (NO)	0			0			0			0			0			0			0			BG (mmol/L)	5.63	0.6	0
																	DM	7			intraperitoneal injection		4 weeks																								21.35	0.91
																	DM + AS	10		Astragalus injection	intraperitoneal injection	10 g/kg	4 weeks																								20.99	0.94
112	傅天啸, 黄益麒 and 马红珍	2017	黄芪注射剂对糖尿病肾病大鼠肾脏脂联素表达的实验研究	中国中西医结合肾病杂志	1a	China	Astragalus injection	Astragali mongholici radix	Yes	rats	SD	male	200-300	6	a single dose of STZ 55 mg/kg intraperitoneal injection dissolved in 0.1 mol/L sodium citrate buffer (PH 4.2)	72 h later BG ≥ 16.65 mmol/L for 3 times and urinary glucose positive, urine volume was 150% of the control group, urinary protein excretion rate > 30 mg/24h were considered as DN	NC	8		normal saline	oral gavage	equal volum	8 weeks	reducing the expression of Adiponectin protein and mRNA in renal tissue	0			Scr (μmol/L)	51.7	7.3	0			BUN (mmol/L)	5.2	1	0			Proteinuria (mg/24h)	10.3	2.1	0			BG (mmol/L)	9.5	1.4	0
																	DN	8		normal saline	oral gavage	equal volum	8 weeks						61.2	5.5					18.3	3.1					103.1	5.2					33.6	5.1
																	DN + AS	8		Astragalus injection	oral gavage	1.4 g/ml/100g	8 weeks						58.8	9.1					15.6	6.2					39	3.7					18.3	2.5
																	DN + Losartan	8		Losartan	oral gavage	2 mg/ml/100g	8 weeks						55.4	10.3					14.9	4.4					32.4	5.8					19.1	3.3
113	王松, 房芳, 鲁冰, 籍胤玺 and 付莉萍	2018	黄芪注射剂对糖尿病肾病小鼠肾脏脂联素表达影响的研究	陕西中医	1a	China	Astragalus injection	Astragali mongholici radix	Yes	mice	C57BL/6	N/A	18-22	N/A	6 weeks of a high-fat diet, a single dose of STZ 80 mg/kg intraperitoneal injection dissolved in 0.1 mmol/L sodium citrate buffer	1 week later FBG ≥ 11.1 mmol/L and renal biopsy were confirmed as DN	NC	16		normal saline	oral gavage	equal volum	8 weeks	reduce the expression of adiponectin in kidney	0			Scr (μmol/L)		0.31	0.05			BUN (mmol/L)	14.87	1.53	Albuminuria (mg/24h)	9.13	1.3	0			0			BG (mmol/L)	9.13	1.3	0
																	DN	16		normal saline	oral gavage	equal volum	8 weeks							0.69	0.1				34.29	2.24		28.74	5.47								28.74	5.47
																	DN + candesartan	16		candesartan	oral gavage	5 mg/kg/day	8 weeks							0.48	0.09				26.37	2.18		18.4	3.16								18.4	3.16
																	DN + AS-L	16		Astragalus injection	oral gavage	1 mg/kg/day	8 weeks							0.5	0.08				27.09	2.25		19.03	3.57								19.03	3.57
																	DN + AS-H	16		Astragalus injection	oral gavage	2 mg/kg/day	8 weeks							0.37	0.07				19.46	1.87		14.36	2.9								14.36	2.9
114	李姝玉, 柴欣楼, 吴莹, 苏玮莲, 贾德贤, 郝钰 and 王谦	2012	黄芪注射液对2型糖尿病动物模型KKA~y小鼠肾损伤病理改变的影响	中国实验方剂学杂志	1a	China	Astragalus injection	Astragali mongholici radix	Yes	mice	C57BL/6	male	23-25	9 to 11	0	random BG ≥ 13.9 mmol/L were considered as DM	NC	6		0			20 weeks	no pathway mentioned	0			Scr (μmol/L)	10.12	1.15	Urea (mmol/L)	9.82	1.35	0			0			0			0			FBG (mmol/L)	6.77	1.46	0
										mice	KKAy	male	25-28	9 to 11	0	0	DM	6		0			20 weeks						11.5	2.04		13.17	0.97														21.62	2.29
																	DM + AS	6		Astragalus injection	intraperitoneal injection	3 mL/kg	20 weeks						10.68	1.75		10.07	1.18														16.32	2.41
																	NC	6					24 weeks						9.13	0.68		9.31	1.51														4.94	0.7
																	DM	6					24 weeks						12.4	1.48		13.22	1.96														20.12	4.89
																	DM + AS	6					24 weeks						9.25	1.6		9.53	1.42														15.31	2.87
																	NC	6					28 weeks						10.28	1.82		9.51	1.55														4.54	0.91
																	DM	6					28 weeks						19.97	2.89		14.7	1.57														21.02	3.34
																	DM + AS	6					28 weeks						13.97	1.29		11.06	1.98														16.81	1.6
116	朱丽坤, 曹爽, 蒋仕林 and 尹晓琳	2020	黄芪注射液对db/db小鼠肾脏IL-1β、MCP-1和TNF-α的mRNA表达的影响	实验动物与比较医学	1a	China	Astragalus injection	Astragali mongholici radix	Yes	mice	C57BL/6	half male and half female	no	4	0	0	NC	10		PBS, phosphate buffer saline	intraperitoneal injection	100 μL	12 weeks	reduce the number of inflammatory cells in db/db mice, increase the number of Tregs, reduce the expression of pro-inflammatory factors IL-1b, MCP-1 and TNF-a; delay the occurrence of diabetic nephropathy	0			0			0			0			0			0			0			0			0
										mice	db/db	half male and half female	no	4			DM	10		PBS, phosphate buffer saline	intraperitoneal injection	100 μL	12 weeks
																	DM + AS	10		Astragalus injection	intraperitoneal injection	1 g/mL	12 weeks
118	陈愔音, 梁玉梅 and 黄安兰	2014	黄芪注射液对早期糖尿病肾病大鼠尿微量白蛋白的影响	中外健康文摘	1a	China	Astragalus injection	Astragali mongholici radix	Yes	rats	SD	male	185-215	8	a single dose of 0.1% mmol/L STZ 55 mg/kg intraperitoneal injection dissolved in 1% PBS (PH 4.4)	72 h later BG > 16.7 mmol/L, urinary protein excretion rate ≥ 30 mg/24h were considered as DN	NC	10	9				2 weeks	no pathway mentioned	0			Scr (μmol/L)	54.2	3.9	0			BUN (mmol/L)	7.8	0.9	Albuminuria (mg/24h)	7.89	0.35	0			Ccr (ml/min)	1.5	0.02	BG (mmol/L)	7.98	0.36	0
																	DN	10	9				2 weeks						56.9	3.2					7.9	0.56		14.69	0.74					1.5	0.01		22.78	0.56
																	DN + AS	10	9	Astragalus injection	intravenous drip	40 ml in 250 ml normal saline	2 weeks						7.8	0.9					7.5	0.8		7.52	0.48					1.5	0.03		22.12	0.58
																	NC	9					4 weeks						54.5	3.6					7.7	0.8		7.78	0.34					1.5	0.02		8.06	0.12
																	DN	9					4 weeks						69.7	1.1					12.9	0.8		34.85	0.78					2.9	0.07		24.26	0.82
																	DN + AS	9					4 weeks						58	4.2					7.9	0.7		7.65	0.58					1.5	0.06		12.98	0.32
																	NC	9					6 weeks						55.6	3.5					7.6	0.9		7.75	0.52					1.5	0.02		7.89	0.63
																	DN	9					6 weeks						92.6	2.6					19.6	2.2		61.28	3.69					2.9	0.07		30.28	1.05
																	DN + AS	9					6 weeks						57.2	3.9					7.5	0.6		7.81	0.69					1.5	0.06		8.69	0.42
119	张敬芳, 王光浩, 曹平, 王锦军, 杨成雄 and 张华	2007	黄芪注射液对早期糖尿病肾病大鼠血液一氧化氮和内皮素的影响	时珍国医国药	1a	China	Astragalus injection	Astragali mongholici radix	Yes	rats	SD	male	200-250	8	a single dose of 1% STZ 60 mg/kg intraperitoneal injection dissolved insodium citrate buffer	72 h later BG ≥ 16.7 mmol/L and urinary glucose 3+ to 4+ were considered as DN	NC	10					7 days	reducing the MDA level, oxidation resistance of LDL, NO synthesis by endothelial cells is increased directly through the choline receptor	0			0			0			0			0			0			0			0			0
																	DN	10					7 days
																	DN + AS	10		Astragalus injection	tail vein injection	0.2 ml/100g	7 days
120	王收宝, 田林红, 孙洁, 王春玲 and 张涛	2011	黄芪注射液对糖尿病大鼠肾脏BMP-7和CTGF表达的影响	现代中西医结合杂志	1a	China	Astragalus injection	Astragali mongholici radix	Yes	rats	Wistar	male	200-250	N/A	6 weeks of a high-fat high-sugar diet, a single dose of STZ 30 mg/kg intraperitoneal injection	1 week later BG ≥ 16.7 mmol/L and renal biopsy were confirmed as DN	NC	8		normal saline	oral gavage	equal volum	8 weeks	up-regulating the expression of BMP-7 and down-regulating the expression of CTGF in renal tissues	KI (× 1000)	2.72	0.29	0			0			0			UAER (mg/24h)	3.39	0.28	0			0			FBG (mmol/L)	4.43	0.32	0
																	DN	10		normal saline	oral gavage	equal volum	8 weeks			5.2	0.3											25.51	1.94								23.91	3.26
																	DN + AS	10		Astragalus injection	oral gavage	10 g/kg/d	8 weeks			4.87	0.23											14.78	2.14								22.9	2.18
121	马丹, 谢晓娜, 邹敬韬, 刘玉佳, 孙中华 and 高影	2014	黄芪注射液对糖尿病大鼠肾脏的保护作用及其机制	吉林大学学报（医学版）	1a	China	Astragalus injection	Astragali mongholici radix	Yes	rats	Wistar	male	160-180	N/A	8 weeks of a high-fat high-sugar diet, a single dose of STZ 30 mg/kg intraperitoneal injection	0	NC	20	19	0.9% NaCl	intraperitoneal injection		4 weeks	recorrect the lipid metabolic disorders and resist free radical-mediated lipid peroxidation in type 2 diabetic rats	0			Scr (μmol/L)	82.65	17.46	0			BUN (mmol/L)	5.26	1.03	UAER (μg/min)	5.35	2.24	Ualb (mg/L)	246.14	76.55	CCr (mmol/L)	0.98	0.57	FBG (mmol/L)	4.49	0.37	0
																	DM	20	13	0.9% NaCl	intraperitoneal injection		4 weeks						110.16	22.31					16.25	4.54		15.76	4.28		335.23	82.76		0.65	0.34		18.04	4.81
																	DM + AS	20	15	Astragalus injection	intravenous drip	2 mL/kg	4 weeks						82.15	15.24					13.12	4.43		10.12	3.29		251.31	78.32		0.84	0.32		16.04	6.37
																	DM + Captopril	20	14	Captopril	intravenous drip	2 mg/kg	4 weeks						91.37	23.1					12.67	5.22		10.25	3.06		250.15	80.05		0.89	0.39		15.66	5.29
122	傅天啸 and 吴国琳	2019	黄芪注射液对糖尿病肾病大鼠的炎症介质和肾脂联素表达的影响	中国临床药理学杂志	1a	China	Astragalus injection	Astragali mongholici radix	Yes	rats	SD	male	200-300	N/A	a single dose of STZ 55 mg/kg intraperitoneal injection dissolved insodium citrate buffer	FBG > 16.65 mmol/L or random BG > 22.2 mmol/L, urinary glucose positive, urine volume more than 150% of the control group, proteinuria > 30 mg/d were considered as DN	NC	8		0.9% NaCl	oral gavage	10 mL/kg/d	8 weeks	lower the serum Adiponectin, protein expression and mＲNA in renal tissue, reduce the level of inflammatory factors	0			Scr (μmol/L)	51.7	7.3	0			BUN (mmol/L)	5.2	1
																	DN	8		0.9% NaCl	oral gavage	10 mL/kg/d	8 weeks						61.2	5.5					18.3	3.1
																	DN + Losartan	8		Losartan	oral gavage	10.5 mg/kg/d	8 weeks						55.4	10.3					14.9	4.4
																	DN + AS	8		Astragalus injection	oral gavage	7 mL/kg/d	8 weeks						58.8	9.1					15.6	6.2
123	欧阳玉林 and 王晓华	2012	黄芪注射液对糖尿病肾病大鼠肾脏线粒体呼吸及能量代谢的影响	新医学	1a	China	Astragalus injection	Astragali mongholici radix	Yes	rats	SD	male	220-250	N/A	a single dose of STZ 55 mg/kg intraperitoneal injection	72 h later FBG ≥ 16.65 mmol/L and urinary glucose positive, urine volume more than 150% of the control group, albuminuria > 30 mg/d were considered as DN	NC	8		normal saline	oral gavage	equal volum	6 weeks	improving the mitochondrial respiration and energy metabolism	0			Scr (μmol/L)	17.9	3.8	0			BUN (mmol/L)	11	1	0			Proteinuria (mg/24h)	126	27	0			BG (mmol/L)	14.8	3.7	0
																	DN	8		normal saline	oral gavage	equal volum	6 weeks						32.8	5.6					17.7	4.1					167	25					33.3	3.9
																	DN + AS	8		Astragalus injection	oral gavage	5 mL/kg/d	6 weeks						12.6	2.3					6.7	0.7					26	14					7	1
128	王光浩, 张敬芳 and 杨雪琴	2007	黄芪注射液治疗糖尿病肾病的实验研究	微循环学杂志	1a	China	Astragalus injection	Astragali mongholici radix	Yes	rats	SD	male	200-250	8	a single dose of 1% STZ 60 mg/kg intraperitoneal injection dissolved insodium citrate buffer	72 h later BG ≥ 16.7 mmol/L and urinary glucose 3+ to 4+ were considered as DN	NC	10						Inhibition of vascular endothelial cell injury	0			0			0			0			0			0			0			BG (mmol/L)	5.8	0.82	0
																	DN	10																													18.42	2.65
																	DN + AS	10		Astragalus injection	tail vein injection	0.2 ml/100g	7 days																								10.5	1.43
130	高崇婷, 桂定坤, 汪年松, 谢玲, 苏君 and 叶丹	2020	黄芪皂苷Ⅱ对STZ诱导的糖尿病大鼠的肾脏保护作用研究	现代生物医学进展	1b	China	Astragaloside II	Astragali mongholici radix	Yes	rats	SD	male	200-250	8	a single dose of 1% STZ 55 mg/kg intraperitoneal injection dissolved 0.1 mol/L insodium citrate buffer	72 h later random BG ≥ 16.7 mmol/L were considered as DM	NC	5		distilled water	oral gavage	equal volum	9 weeks	the expression of Nephrin and WT1 were up-regulated and the expression of caspase-3 were down-regulated	Data not extractable
	data not extractable																DM	5		distilled water	oral gavage	equal volum	9 weeks
																	DM + AS	5		Astragaloside II	oral gavage	3.2 mg/kg	9 weeks
132	肖峰, 胡雅国, 吴石楠, 寿旗扬, 蔡月琴, 王慧铭 and 王辉	2015	黄芪皂苷提取物对糖尿病大鼠肾脏的保护作用	中国中药杂志	1b	China	Astragalus saponin extracts	Astragali mongholici radix	Yes	rats	SD	male	250-290	N/A	a single dose of STZ 40 mg/kg intraperitoneal injection dissolved 0.1 mol/L insodium citrate buffer (PH 4.5)	1 week later FBG ≥ 16.7 mmol/L were considered as DM	NC	8		normal saline	oral gavage	equal volum	6 weeks	no pathway mentioned	Kidney index (mg/g）	6	0.4	Scr (μmol/L)	46.4	2.4	0			BUN (mmol/L)	6.5	1.2	0			U-TP (mg/kg/d)	17.5	5.4	0			BG (mmol/L)	7.1	1.1	BG (mmol/L)
																	DM	8		normal saline	oral gavage	equal volum	6 weeks			12	1.3		72	3.2					16.8	5.5					79.1	13.4				42 d(6 weeks)	26.6	6.9	14 d (2 weeks)
																	DM + valsartan	8		valsartan	oral gavage	25 mg/kg/d	6 weeks			9.2	0.7		49.4	3.1					11.3	2.5					41.8	9.7					16.9	7.9
																	DM + AS-H	8		astragaloside	oral gavage	200 mg/kg/d	6 weeks			9.3	1.3		50.8	2.9					10.7	2.9					45.9	14.8					18.6	7.1
																	DM + AS-L	8		astragaloside	oral gavage	50 mg/kg/d	6 weeks			10	1.3		61.2	4.7					10.4	2.4					63.4	17.2					19.9	4.6
133	陈胜, 李果 and 龙梅芳	2008	黄芪调节自发糖尿病肾病鼠层粘连蛋白表达的实验研究	现代生物医学进展	1a	China	Astragalus	Astragali mongholici radix	Yes	rats	GK	male	N/A	24	model of spontaneous diabetes	BG ≥ 11.1 mmol/L and high-fat diet	NC	8						inhibit protein expression of Laminin	0			Scr (μmol/L)	26.2	7.58	0			BUN (mmol/L)	4.25	0.33	Albuminuria (mg/24h × 1000)	3.82	1.34	0			CCr (ml/min)	0.95	0.32	0			Serum glycosylated hemoglobin (%)
											Wistar	male	N/A	N/A			DN	8											97.83	7.92					10.25	0.28		45.41	8.41					0.17	0.08
																	DN + AS	8		Astragalus decotion	oral gavage	3 g/kg	16 weeks						78.94	7.6					7.9	0.67		17.24	4.39					0.61	0.14
134	高文, 王增四, 陈菁, 潘建华 and 王彤	2021	黄芪通过阻断内质网应激改善糖尿病肾病大鼠蛋白尿的研究	中华中医药学刊	1a	China	Astragalus	Astragali mongholici radix	Yes	rats	SD	male	N/A	8	STZ 50 mg/kg/d intraperitoneal injection for 5 days	2 week later BG ≥ 16.67 mmol/L and albuminuria positive were considered as DN	NC	6		5% CMC	oral gavage		8 weeks	inhibit endoplasmic reticulum stress	KI (%)	5.7	0.51	Scr (μmol/L)	25.53	10.83	0			BUN (mmol/L)	15.36	3.93	UAER (μg/day)	571.68	72.45	0			0			Glu (mmol/L)	8.48	0.86	0
																	DN	6		5% CMC	oral gavage		8 weeks			7.06	0.96		51.01	11.45					53.8	11.8		1510	392.68								21.93	5.4
																	DN + AS	6		Astragalus decotion	oral gavage	12 mg/kg/d	8 weeks			6.21	0.38		34.41	6.82					27.18	3.28		831.42	139.46								18.82	2.42
																	DN + PBA	6		4-PBA	oral gavage	500 mg/kg/day	8 weeks			6.16	0.45		27.61	6.86					25.38	2.53		757.88	105.53								12.28	4.93
1	丁志珍	2011	尾加压素Ⅱ在糖尿病肾病大鼠动脉粥样硬化形成的表达及黄芪的干预		1a	China	Astragalus injection	Astragali mongholici radix	duplicate	refer to ID 100							refer to ID 100
2	亓文波	1998	糖尿病大鼠肾脏氧化糖基化及黄芪对其影响的实验研究		1a	China	Astragalus Membrunceus Bge	Astragali mongholici radix	not available	refer to ID 107							refer to ID 107
4	傅静奕	1998	槲皮素及Enalapril对实验性糖尿病大鼠肾脏的保护作用及机理研究		1b	China	Quercetin	Centellae asiaticae herba	not available	refer to ID 29							refer to ID 29
8	吴镇	2011	不同剂量黄芪对STZ诱导的糖尿病大鼠肾脏氧化应激的抑制作用及机制		1a	China	Astragalus membranaceus	Astragali mongholici radix	Yes	rats	Wistar	male	200-250	8	a single dose of 1% STZ 60 mg/kg intraperitoneal injection	72 h later random glucose levels above 16.7 mmol/L were considered as DM	NC	8		0.9%NaCl 溶液	oral gavage	equal volum	12 weeks	decrease the effect of oxidation stress and protect the kidney				Scr (μmol/L)	58.91	3.62	0			BUN (mmol/L)	7.98	1.24	Micro-alb (mg/dl)	25.99	0.56	24h UTP (g/24h)	0.7	0.28	CCr (ml/min)	3.95	0.05	BG (mmol/L)	6.31	0.77	HbA1c (%)
																	DM	8		0.9%NaCl 溶液	oral gavage	equal volum	12 weeks						88.14	3.48					20.38	1.1		45.55	2.53		7.1	0.13		1.43	0.04		21	1.24
																	DM + benazepril	8		benazepril hydrochloride tablet	oral gavage	1 g/kg	12 weeks						61.43	3.32					13.76	0.48		32.52	1.46		4.23	0.16		2.44	0.22		16.13	1.43
																	low-dose AS	8		AS granule	oral gavage	3 g/kg	12 weeks						77.86	1.63					17.54	0.68		37.41	1.5		5.79	0.43		1.74	0.13		14.91	2.44
																	medium-dose AS	8		AS granule	oral gavage	6 g/kg	12 weeks						65.91	3.11					14.21	0.55		32.54	1.52		4.58	0.36		2.28	0.11		13.41	1.08
																	high-dose AS	8		AS granule	oral gavage	12 g/kg	12 weeks						62.04	1.71					13.61	0.59		32.65	1.36		4.26	0.23		2.69	0.26		12.32	0.86
																	NC	8					8 weeks																				BG (mmol/L)	6.96	0.55	BG (mmol/L)	6.76	0.66
																	DM	8					8 weeks																				4 weeks	20.86	1.87	8 weeks	21.01	2.38
																	DM + benazepril	8					8 weeks																					21.02	1.36		17.37	1.8
																	low-dose AS	8					8 weeks																					19.23	2.58		17.82	1.87
																	medium-dose AS	8					8 weeks																					21.65	1.97		17.18	1.39
																	high-dose AS	8					8 weeks																					18.18	1.7		16.57	1.73
10	唐丽霞	2016	槲皮素脂质体对糖尿病大鼠肾脏糖基化终产物及其受体和TGF-β1表达的影响		1b	China	Quercetin	Centellae asiaticae herba	duplicate	refer to ID 45							refer to ID 45
13	张娟	2011	黄芪对糖尿病肾病大鼠肾组织中SOCS1表达的影响		1a	China	Astragalus decotion	Astragali mongholici radix	duplicate	refer to ID 103							refer to ID 103
17	朱丽坤	2017	黄芪对db/db小鼠肾脏炎症因子表达的调节作用		1a	China	Astragalus injection	Astragali mongholici radix	Yes	mice	C57BL/6	half male and half female	no	4	0	0	NC	10	8	PBS, phosphate buffer saline	intraperitoneal injection	0.15 ml/d	12 weeks	reduce the number of inflammatory cells in db/db mice, increase the number of Tregs, reduce the expression of pro-inflammatory factors IL-1b, MCP-1 and TNF-a; delay the occurrence of diabetic nephropathy	0			0			0			0			0			0			0			BG (mmol/L)	6.7	0.76	0
											db/db	half male and half female	no	5			DM	10	7	PBS, phosphate buffer saline	intraperitoneal injection	0.15 ml/d	12 weeks																								23.2	4.73
																	DM + AS	10	9	Astragalus injection	intraperitoneal injection	0.15 ml/d	12 weeks																								24.5	5.02
21	潘振宇	2007	L-精氨酸、氨基胍对糖尿病大鼠一氧化氮、一氧化氮合酶及尿蛋白的影响		1b	China	L(+)-Arginine	Isaria cicadae Miquel	duplicate	refer to ID 2							refer to ID 2
23	王收宝	2011	黄芪注射液对糖尿病大鼠肾脏BMP-7和CTGF表达的影响		1a	China	Astragalus injection	Astragali mongholici radix	duplicate	refer to ID 120							refer to ID 120
25	王闯	2011	槲皮素对链脲佐菌素诱导糖尿病大鼠肾损伤的保护作用及其分子机制研究		1b	China	Quercetin	Centellae asiaticae herba	Yes	rats	SD	male	200-220	5	a single intraperitoneal injection of freshly 55 mg/kg STZ (body weight of rats) in 0.1 M citrate buffer (pH 4.4)	FBG levels in tail vein were above 250 mg/dl 72 h after STZ injection	NC						7 weeks		0			0			0			0			0			0			0			BG (mg/dL)	37.5	1.2	0
																	DM						7 weeks																							And: 1/2/3/5/6 weeks	269.6	18.3
																	DM + Que1			Quercetin	oral gavage	100 mg/kg	7 weeks																								217.6	21.1
																	DM + Que2			Quercetin	oral gavage	50 mg/kg	7 weeks																								286.3	7
																	DM + Que3			Quercetin	oral gavage	25 mg/kg	7 weeks																								283	3.4
																	DM + allopurinol			allopurinol	oral gavage	10 mg/kg	7 weeks																								225	4.4
26	石君华	1998	黄芪对实验性糖尿病大鼠肾脏的保护作用		1a	China	Astragalus injection	Astragali mongholici radix	not available	refer to ID 88							refer to ID 88
27	窦永会	2017	橙皮苷改善自发性糖尿病小鼠肾损伤的炎症及纤维化机制研究		1b	China	Hesperidin	Aurantii amari epicarpium et mesocarpium	duplicate	refer to ID 50	db/m	male	N/A	24	db/m	12 h FBG above 7.0 mmol/L	NC	10		0.5%CMC-Na	oral gavage	200 mg/kg, 1 ml/100g	14 weeks	Decrease renal macrophage infiltration, downregulate gene expression of F4/80, TNF-α and IL-6
33	邓文超	2012	黄芪对糖尿病肾病大鼠肾间质Wnt/β-catenin信号通路及TGF-β_1表达的影响		1a	China	Astragalus Mongholicus	Astragali mongholici radix	duplicate	refer to ID 105							refer to ID 105
34	郝惠惠	2012	槲皮素和芦丁对大鼠糖尿病肾病的防治作用		1b	China	Quercetin	Centellae asiaticae herba	Yes	rats	SD	male	180-220	N/A	a single intraperitoneal (ip) injection of streptozotocin (STZ, 60 mg/kg) dissolved in freshly prepared 0.1 mmol/L citrate buffer (pH 4.4)	72h later fasting glucose levels above 13.89 mmol/L were considered as diabetic	NC	10		1% CMC	oral gavage	equal volum	10 weeks	ameliorate oxidative stress, inhibit the accumulation of type IV collagen, decrease AGEs/TGF-β1/Smad 2/3 and CTGF, increase Smad 7 expresson in the kidney cortex, inhibit mesangial cells hyperplasia and GBM thickening	Kideny index (× 1000)	7.88	0.69	Scr (μmol/L)	37.17	5.17	0			BUN (mmol/L)	7.53	1.27	0			24h urine protein (mg)	8.42	2.24	0			FBG (mmol/L)	6.16	2.16	0
																	DM	10		1% CMC	oral gavage	equal volum	10 weeks			14.96	1.89		67.44	9.21					26.69	5.9					56.01	8.73					20.91	2.02
																	DM + captopril	10		captopril	oral gavage	10 mg/kg	10 weeks			11.34	1.32		44.63	4.5					17.44	3.48					25.5	2.63					18.54	4.47
																	DM + Que-L	10		quercetin	oral gavage	10 mg/kg	10 weeks			13.34	0.82		59.24	4.39					23.44	3.64					45.05	5.24					17.71	2.97
																	DM + Que-M	10		quercetin	oral gavage	30 mg/kg	10 weeks			12.01	1.37		47.22	4.58					17.28	1.91					29.21	6.48					14.5	1.54
																	DM + Que-H	10		quercetin	oral gavage	90 mg/kg	10 weeks			10.72	1.06		43.21	6.14					16.61	1.79					22.05	4.6					11.25	1.98
							Rutin	Aurantii amari epicarpium et mesocarpium	Yes	rats	SD	male	180-220	N/A	a single intraperitoneal (ip) injection of streptozotocin (STZ, 60 mg/kg) dissolved in freshly prepared 0.1 mmol/L citrate buffer (pH 4.4)	72h later fasting glucose levels above 13.89 mmol/L were considered as diabetic	DM + Rutin-L	10		rutin	oral gavage	10 mg/kg	10 weeks			13.26	0.87		60.42	5.91					22.72	2.56					45.1	5.46					17.83	3.14
																	DM + Rutin-M	10		rutin	oral gavage	30 mg/kg	10 weeks			12.84	1.1		50.13	7.12					18.78	1.97					32.8	3.26					13.92	2.64
																	DM + Rutin-H	10		rutin	oral gavage	90 mg/kg	10 weeks			11.57	1.32		46.14	6.52					16.74	1.92					26.04	5.09					12.54	1.75
35	雷龙涛	2007	绿原酸对糖尿病大鼠肾脏氧化应激作用的实验研究		1b	China	Chlorogenic acid	Atractylodis lanceae rhizoma/Cuscutae semen	duplicate	refer to ID 61							duplicate
36	高崇婷	2020	黄芪皂苷Ⅱ对糖尿病大鼠的肾脏保护作用研究		1b	China	Astragaloside II	Astragali mongholici radix	duplicate	refer to ID 130	data not extractable						duplicate
37	魏雨霏	2013	黄芪对糖尿病大鼠肾脏保护作用的研究		1a	China	Astragalus injection	Astragali mongholici radix	Yes	rats	SD	male	180-200	N/A	a single tail vein injection of streptozotocin (STZ, 55 mg/kg) dissolved in freshly prepared 0.01 mmol/L citrate buffer (pH 4.5)	48h later fasting glucose levels above 16.7 mmol/L were considered as DM	NC	10		normal saline	intraperitoneal injection	equal volum	8 weeks	improving kidney’s ability in antioxygen	Kidney weight/body weight (mg/g)	6.8	0.5	Scr (μmol/L)	79.28	6.88	0			0			0			Urinary protein (mg)	1.93	0.42	0			BG (mmol/L)	8.95	1.41	0
																	DM	10		normal saline	intraperitoneal injection	equal volum	8 weeks			12.8	2		223.25	9.47											59.25	11.31					18.03	1.72
																	DM + Astragalus injection	10		Astragalus injection	intraperitoneal injection	1 ml/kg (2 g/kg)	8 weeks			11.3	1		205.43	11.79											42.28	15.15					15.84	1.38
13	Zhuang, K, Jiang, X, Liu, R, Ye, C, Wang, Y, Wang, Y, Quan, S and Huang, H	2020	Formononetin Activates the Nrf2/ARE Signaling Pathway Via Sirt1 to Improve Diabetic Renal Fibrosis	Frontiers in Pharmacology	1b+2	China	Formononetin	Astragali mongholici radix	Yes	mice	db/db	male					NC (db/m)	6					8 weeks	up-regulated the expression of Sirt1 to activate the Nrf2/ARE signaling pathway, improved oxidative stress in DN to prevent the progression of renal fibrosis
	data not extractable																DM	6					8 weeks		0			data not extractable			0			data not extractable			0			0			0			data not extractable			0
																	DM + FMN-L	6		Formononetin	oral gavage	25 mg/kg	8 weeks
																	DM + FMN-H	6		Formononetin	oral gavage	50 mg/kg	8 weeks
																	DM + Met	6		Metformin	oral gavage	100 mg/kg	8 weeks
15	Huang, Q, Chen, H, Yin, K, Shen, Y, Lin, K, Guo, X, Zhang, X, Wang, N, Xin, W, Xu, Y and Gui, D	2022	Formononetin Attenuates Renal Tubular Injury and Mitochondrial Damage in Diabetic Nephropathy Partly via Regulating Sirt1/PGC-1α Pathway	Frontiers in Pharmacology	1b+2	China	Formononetin	Astragali mongholici radix	Yes	rats	SD	male	200-250	8	a single intraperitoneal injection of 55 mg/kg of STZ	blood glucose level above 16.7 mmol/L after 72 h of STZ injection were considered as diabetic rats	NC	6						regulating Sirt1/PGC-1α pathway	data not extractable			data not extractable			0			0			data not extractable			0			0			data not extractable			0
	data not extractable																DM	6		0.5% methylcellulose solution	intragastrically	equal volume	8 weeks
																	DM + Losartan	6		losartan	intragastrically	10 mg/kg/d	8 weeks
																	DM + FMN	6		Formononetin	intragastrically	20 mg/kg/d	8 weeks
17	An, X, Zhang, L, Yuan, Y, Wang, B, Yao, Q, Li, L, Zhang, J, He, M and Zhang, J	2017	Hyperoside pre-treatment prevents glomerular basement membrane damage in diabetic nephropathy by inhibiting podocyte heparanase expression	Scientific reports	1b+2	China	Hyperoside	Cuscutae semen	Yes	mice	C57BL6	female	N/A	7 to 8	three intraperitoneal injections of STZ (Sigma, 100 mg/kg body weight) dissolved in 10 mM sodium citrate every 48 hours	The mice with blood glucose between 13.9 and 22.2 mmol/L were regarded as DM mice two weeks after STZ injection, urinary mAlb/Cr (30~300 mg/g) were regarded as DN mice	NC	15					4 weeks	decreasing podocyte heparanase expression	0			0			0			0			UmAlb/Cr (mg/g)	16.5	3.8	0			0			FBG (mmol/L)	5.7	0.8	HbA1c (%)
																	DN	15		vehicle CMC solution	orally	N/A	4 weeks															115.4	14.2								15.8	2.8
																	DN + HPS-L	15		low dose of hyperoside	orally	10 mg/kg/d	4 weeks															98.5	10.5								15.7	2.4
																	DN + HPS-H	15		high dose of hyperoside	orally	30 mg/kg/d	4 weeks															68.6	7.3								15.4	3.3
19	Liu, J, Zhang, Y, Sheng, H, Liang, C, Liu, H, Moran Guerrero, JA, Lu, Z, Mao, W, Dai, Z, Liu, X and Zhang, L	2021	Hyperoside Suppresses Renal Inflammation by Regulating Macrophage Polarization in Mice With Type 2 Diabetes Mellitus	Frontiers in Immunology	1b+2	China	Hyperoside	Cuscutae semen	Yes	mice	db/m	male	N/A	8	spontaneous		db/m	6		distilling water		same volume	12 weeks	Suppresses renal inflammation by regulating macrophage polarization	0			SCr (μmol/L)	10	1.9	0			BUN (mmol/L)	9.89	2.21	UACR (mg/g)	8.93	4.14	0			0			FBG (mmol/L)	6.27	0.98	0
											db/db, C57BL/KsJ						db/db	6		distilling water		same volume	12 weeks						8.4	3.36					9.42	1.96		290.33	73.2								33.22	0.08
																	db/db + HHPS	7		Hyperoside at a high dose		80 mg/kg/day	12 weeks						9.38	2.07					8.51	1.86		129.61	45.85								28.53	4.31
																	db/db + LHPS	7		Hyperoside at a low dose		40 mg/kg/day	12 weeks						8.5	3.3					8.61	1.85		121.89	65.09								29.41	2.42
24	Wu, Y, Deng, H, Sun, J and Xu, Y	2022	Isoquercitrin alleviates inflammation in diabetic nephropathy by inhibiting TLR4/NF-κB signaling pathway	Journal of Biological Regulators and Homeostatic Agents	1b+2	China	Isoquercitrin	Cuscutae semen	Yes	full-text not available														inhibiting TLR4/NF-κB signaling pathway
29	Yang, F, Qu, Q, Zhao, C, Liu, X, Yang, P, Li, Z, Han, L and Shi, X	2020	Paecilomyces cicadae-fermented Radix astragali activates podocyte autophagy by attenuating PI3K/AKT/mTOR pathways to protect against diabetic nephropathy in mice	Biomedicine and Pharmacotherapy	1a+2	China	Radix astragali	Astragali mongholici radix	Yes	mice	C57BL/6	male	18-20	6	a single intraperitoneal injection of freshly prepared streptozotocin (STZ, 100 mg/kg) dissolved in 0.01 M citrate buffer (pH 4.5)	after 2 weeks, mice with blood glucose level over 11.6 mM were considered DM	NC	10		distilling water	gavage	200 μL	6 weeks	activates podocyte autophagy by attenuating PI3K/AKT/mTOR pathways	0			SCr (μmol/L)	42.9	9.5	0			BUN (mmol/L)	6.9	0.7	0			UP (mg/24h)	1.3	0.1				FBG (mM)	8.6	1.5	0
																	DN	10		distilling water	gavage	200 μL	6 weeks						169.2	11					21.5	1.4					11.7	0.1					28.4	4
																	DN + RPF	10		RPF, Radix astragali and P. cicadae	gavage	4.5 g/kg/d	6 weeks						99.7	7.1					12.6	0.9					5.6	0.3					19.7	4.6
																	DN + R	10		Radix astragali water extract	gavage	4.5 g/kg/d	6 weeks						129.8	7.3					15.5	2.1					7.3	0.3					26.9	4.3
																	DN + MH	10		MH	gavage	0.1 g/kg/d	6 weeks						81.3	12.6					11.5	1.3					3.3	0.1					15.2	3.9
43	Liu, Y, Li, Y, Xu, L, Shi, J, Yu, X, Wang, X, Li, X, Jiang, H, Yang, T, Yin, X, Du, L and Lu, Q	2021	Quercetin Attenuates Podocyte Apoptosis of Diabetic Nephropathy Through Targeting EGFR Signaling	Frontiers in Pharmacology	1b+2	China	Quercetin	Centellae asiaticae herba	Yes	mice	C57/KSJ db/m	male	N/A	8	spontaneous		db/m	5 to 6		0.5% CMC-Na	intragastric		8 weeks	attenuated podocyte apoptosis through inhibiting EGFR signaling pathway	0			0			0			BUN (mmol/L)	5.85	1.11	UACR (mg/g)	6.91	0.13	0			0			FBG (mmol/L)	6.64	0.65	0
											C57BL/KSJ db/db	male	N/A	8			db/db	5 to 6		0.5% CMC-Na	intragastric		8 weeks												10.56	1.01		45.98	4.84								40.74	1.36
																	db/db + QL	5 to 6		low-dose quercetin	intragastric	50 mg/kg	8 weeks												10.17	1.42		39.56	0.58								27.9	1.74
																	db/db + QM	5 to 6		medium-dose quercetin	intragastric	100 mg/kg	8 weeks												7.38	0.58		24.22	3.39								33.28	3.29
																	db/db + QH	5 to 6		high-dose quercetin	intragastric	150 mg/kg	8 weeks												5.05	0.39		20.44	3.27								32.1	2.37
46	Lei, D, Chengcheng, L, Xuan, Q, Yibing, C, Lei, W, Hao, Y, Xizhi, L, Yuan, L, Xiaoxing, Y and Qian, L	2019	Quercetin inhibited mesangial cell proliferation of early diabetic nephropathy through the Hippo pathway	Pharmacological Research	1b+2	China	Quercetin	Centellae asiaticae herba	Yes	mice	db/db												8 weeks	inhibited mesangial cell proliferation of early diabetic nephropathy through the Hippo pathway	renal function was decreased, and blood fasting glucose was elevated
	data not extractable
47	Lu, Q, Ji, XJ, Zhou, YX, Yao, XQ, Liu, YQ, Zhang, F and Yin, XX	2015	Quercetin inhibits the mTORC1/p70S6K signaling-mediated renal tubular epithelial-mesenchymal transition and renal fibrosis in diabetic nephropathy	Pharmacological Research	1b+2	China	Quercetin	Centellae asiaticae herba	Yes	rats	SD	male	200-220	N/A	intraperitoneal injection of STZ dissolved in 0.01 mol/L citrate buffer (pH 4.5) at 60 mg/kg body weight after 12 h of food deprivation	Three days after STZ administration, rats with FBG levels above 13.9 mmol/L were considered diabetes	NC	6		1% CMC-Na solution		equivalent amount	14 weeks	inhibits the mTORC1/p70S6K signaling-mediated renal tubular epithelial–mesenchymal transition and renal fifibrosis	Kidney index (mg/g)	8.65	0.36				0			0			0			0			0			FBG (mmol/L)	7.22	0.92	0
																	DN	8		1% CMC-Na solution		equivalent amount	14 weeks			17.91	1.32																				27.03	1.33
																	DN + QL	8		low-dose quercetin	intragastric	30 mg/kg	14 weeks			15.74	0.71																				25.34	0.68
																	DN + QM	8		intermediate-dose quercetin	intragastric	60 mg/kg	14 weeks			16.79	0.64																				27.33	1.01
																	DN + QH	7		high-dose quercetin	intragastric	90 mg/kg	14 weeks			18.28	0.66																				28.6	0.77
72	Yang, T, Hu, Y, Jiang, W, Pang, J, Zhou, Y, Zhang, H, Yin, Z, Jiang, Z, Qian, S, Wei, C, Yan, M, Zhu, X, Wang, T and Lu, Q	2023	YY1 was indispensable for the alleviation of quercetin on diabetic nephropathy-associated tubulointerstitial inflammation	Phytomedicine	1b+2	China	Quercetin	Centellae asiaticae herba	Yes	mice	C57BLKS/J, db/db	male	45-50	7 to 8			db/m	6		1% carboxyl methyl cellulose (CMC–Na)	intragastric gavage		8 weeks		0			Cr (μmol/l)	80.27	10.32	0			BUN (mmol/L)	6.51	0.72	Malb (mg/L)	165	21.89	0			0			FBG (mmol/L)	5.58	1	0
	new added																db/db	6		1% carboxyl methyl cellulose (CMC–Na)	intragastric gavage		8 weeks						121.72	16					8.15	0.57		527.92	86.06								24.4	6.82
																	db/db + QL	6		quercetin	intragastric gavage	50 mg/kg/day	8 weeks						108.84	8.12					7.77	0.78		281.67	22.42								18.55	2.68
																	db/db + QM	6		quercetin	intragastric gavage	100 mg/kg/day	8 weeks						88.1	29.87					6.09	0.4		238.12	33.34								13.92	5.74
																	db/db + QH	6		quercetin	intragastric gavage	150 mg/kg/day	8 weeks						80.93	6.87					7.26	0.49		197.92	26.26								10.03	2.93
73	Zhou, J, Zhang, S, Sun, X, Lou, Y, Bao, J and Yu, J	2021	Hyperoside ameliorates diabetic nephropathy induced by STZ via targeting the miR-499–5p/APC axis	Journal of Pharmacological Sciences	1b+2	China	Hyperoside	Cuscutae semen	Yes								DN + RAP	8		rapamycin	intragastric	1 mg/kg	14 weeks			17.62	0.67
	data not extractable
77	Zhang, L, He, S, Yang, F, Yu, H, Xie, W, Dai, Q, Zhang, D, Liu, X, Zhou, S and Zhang, K	2016	Hyperoside ameliorates glomerulosclerosis in diabetic nephropathy by downregulating miR-21	Canadian Journal of Physiology and Pharmacology	1b+2	China	Hyperoside	Cuscutae semen	Yes	mice	C57BL/KsJ, db/db		N/A	6 to 8			db/m	8					12 weeks	ameliorates glomerulosclerosis in diabetic nephropathy by down-regulating miR-21	0			Serum creatinine (μM)	46.23	3.71	0			Serum urea nitrogen (mM)	7.29	0.44	ACR (μg/mg)	150.41	7.39	0			0			Blood glucose (mM)	8.7	0.97	0
											db/m						db/m + Hyp	8		Hyp	a single-bolus oral gavage	50 mg/kg body mass	12 weeks						39.33	4.64					7.6	0.89		138.92	8.79								7.59	0.94
																	db/db	8					12 weeks						73.47	6.26					12.92	0.64		431.88	16.37								39.57	2.42
																	db/db + Hyp	8		Hyp	a single-bolus oral gavage	50 mg/kg body mass	12 weeks						54.7689	3.78					8.85	1.16		230.22	11.16								30.07	2.92
90	冯媛, 刘敏, 吴义超 and 张苗	2008	黄芪对白介素1β诱导的大鼠系膜细胞增殖和细胞外基质产生的影响	现代生物医学进展	1a+2	China	Astragalus injection	Astragali mongholici radix	Yes	rats	Wistar	male	150-180	adult	5/6 Unilateral nephrectomy	0	NC	8		normal saline	oral gavage	equal volum	16 weeks	ameliorates IL-1β induced MCs proliferation and ECM production by inhibiting activation of P-MKK3/6 and p38	0			Scr (μmol/L)	46	10.6	0			BUN (mmol/L)	6.7	0.71	0			UPE, urinary protein excretion (mg/d)	22	3.1	0			0			0
																	DM	8		normal saline	oral gavage	equal volum	16 weeks						124	15.9					20.1	1.07					153	9.4
																	DM + AS-L	8		Astragalus injection	oral gavage	5 ml/kg/d	16 weeks						108	11.5					16.8	0.71					102	7.3
																	DM + AS-H	8		Astragalus injection	oral gavage	7.5 ml/kg/d	16 weeks						94	10.6					14.3	0.64					79	6.6
127	赵安菊, 王智黔 and 黄平	2019	黄芪注射液干预糖尿病肾病大鼠后肾脏足细胞的变化	贵州医药	1a+2		Astragalus injection	Astragali mongholici radix	Yes	rats	SD	male	150-200	8	a single dose of STZ 60 mg/kg intraperitoneal injection	BG ≥ 16.6 mmol/L for 3 times and urine volume was 150% than before, protein excretion rate > 30 mg/d were considered as DN	NC	8						no pathway mentioned	0			Scr (μmol/L)	52.78	8.68	0			BUN (mmol/L)	6.73	0.13	0			Proteinuria (mg/24h)	14.32	3.26	0			BG (mmol/L)	5.38	0.18	0
																	DN	8											88.67	8.83					13.17	3.14					103.35	11.87					22.23	7.1
																	DN + AS	8		Astragalus injection	intraperitoneal injection	5 mg/kg/d	10 days						62.35	12.56					11.35	3.14					81.36	7.05					18.64	3.26
11	宋恩峰	2004	黄芪对2型糖尿病大鼠肾脏的保护作用及其机制探讨		1a+2	China	Astragalus injection	Astragali mongholici radix	duplicate	refer to ID 83
117	王岩飞, 李姝玉, 张达, 高誉珊, 张淑静, 王媛媛, 吴莹, 贾德贤 and 王谦	2015	黄芪注射液对KKAy 小鼠肾小管上皮细胞转分化的影响	北京中医药大学学报	1a+2	China	Astragalus injection	Astragali mongholici radix	Yes	mice	KKAy	male	25-28	9 to 11	spontaneous	random BG ≥13.9 mmol /L	NC (C57BL/6J)	8		free food and water			10 weeks	reduces the expression of alpha-smooth muscle actin and restrains the protein expression of transforming growth factor β1 in the kidney tissue of KKAy mice, thus delaying the occurrence and development of renal interstitial fibrosis	0			0			0			0			0			0			0			FBG (mmol/L)	5.44	1.13	FBG (mmol/L)
	added 0413										C57BL/6J	male	23-25	9 to 11			DN (KKAy)	8		high-fat diet, free food and water			10 weeks																							16 weeks	21.81	2.65	20 weeks
																	DN + AS	8		Astragalus injection	intraperitoneal injection	1.3 mL/kg/d	10 weeks																								18.98	2.45
[truncated: 63 more columns]

## Sheet: Example
Study ID	Authors	Year	Title	Journal	Country	Coding	Intervention	Herb source	Randomised	Animal species	Strain	Sex	Weight (g)	Age (weeks)	Modeling methods	DM type	Modeling validation	Group	Sample size	Final number in analysis	Intervention	Administration route	Dosage	Treatment duration	Mechanism	Kidney/Body weight index	End of test Mean	End of test SD	Serum creatinine	End of test Mean	End of test SD	Serum urea	End of test Mean	End of test SD	Blood urea nitrogen	End of test Mean	End of test SD	Albuminuria	End of test Mean	End of test SD	Proteinuria	End of test Mean	End of test SD	Creatinine clearance	End of test Mean	End of test SD	Blood glucose	End of test Mean	End of test SD
1	AA, BB, CC	2020	L-arginine administration prevents glomerular hyperfiltration and decreases proteinuria in diabetic rats	Journal of the American Society of Nephrology : JASN	America	2	L-arginine	Isaria cicadae Miquel	No	rats	SD	female	203-229	6 weeks	streptozotocin (50 mg/kg body wt iv) In 500 µL of citrate buffer (pH 4.5)	type I	N/A	Normal control	6		tap water	oral		14 weeks		Kidney/body weight	0.76	0.04	Creatinine (mg/dl)	0.43	0.03	0			BUN (mg/dl)	21.1	1.1	Albumin (g/dl)	3.25	0.17	Urine protein excretion (mg/24 h)	10.1	3	0			Glucose (mg/dl)	138	10
										rats		female						Normal control + L-Arg	6		water containing 1% anhydrous L­ arginine	oral		14 weeks			0.69	0.02		0.47	0.03					20.2	2		3.2	0.08		13.1	4					137	5
										rats		female						Diabetes control	5		tap water	oral		14 weeks			1.3	0.06		0.47	0.08					39	5.3		2.22	0.28		346.7	51					453	62
										rats		female						Diabetes control + L-Arg	6		water containing anhydrous L­ arginine	oral		14 weeks			1.28	0.11		0.4	0.03					33.4	2.8		2.52	0.16		150.9	57					430	47
[truncated: 58 more columns]

## Sheet: Sheet1
Study ID	Authors	Year	Title	Journal	Coding	Country	Herb/compound	Herb source	Randomised	Animal species	Strain	Sex	Weight (g)	Age (weeks)	Modeling methods	DM type	Modeling validation	Group	Sample size	Final number in analysis	Intervention	Administration route	Dosage	Treatment duration	Mechanism	Kidney/Body weight index	End of test Mean	End of test SD	Serum creatinine	End of test Mean	End of test SD	Serum urea	End of test Mean	End of test SD	Blood urea nitrogen	End of test Mean	End of test SD	Albuminuria	End of test Mean	End of test SD	Proteinuria	End of test Mean	End of test SD	Creatinine clearance	End of test Mean	End of test SD	Blood glucose	End of test Mean	End of test SD
1	Hao, HH, Shao, ZM, Tang, DQ, Lu, Q, Chen, X, Yin, XX, Wu, J and Chen, H	2012	Preventive effects of rutin on the development of experimental diabetic nephropathy in rats	Life Sciences	1b	China	Rutin	Aurantii amari epicarpium et mesocarpium	Yes	rats	SD	male	180-220	adult	a single intraperitoneal injection of STZ (60 mg/kg) in the overnight fasted rats	type I	After an overnight fast, rats with blood glucose levels above 13.89 mmol/L (250 mg/dL) were considered as diabetic and were used in this study	Normal control	10		1% sodium carboxymethyl cellulose (CMC) solution	oral	no	10 weeks	related to oxidative stress and the TGF-β1/Smad/ECM and TGF-β1/CTGF/ECM signaling pathways	0			Creatinine (μmol/L)	37.17	5.17				BUN (mmol/L)	7.53	1.27	0			24 h urine protein (μm/24 h) (mmol/L) (μm/24 h)	3.42	0.24	0			Fasting blood glucose (mmol/L)	6.16	2.16
										rats		male						Diabetes control (DM)	8		1% sodium carboxymethyl cellulose (CMC) solution	oral	no	10 weeks						67.44	9.21					26.69	5.9					38.71	3.73					20.91	2.02
										rats		male						DM + Rutin-L	8		rutin suspended in 1% CMC solution	oral	10 mg/kg	10 weeks						60.42	5.91					22.72	2.56					27.15	2.46					17.83	3.14
										rats		male						DM + Rutin-M	9		rutin suspended in 1% CMC solution	oral	30 mg/kg	10 weeks						50.13	7.12					18.78	1.97					20.18	1.96					13.92	2.64
										rats		male						DM + Rutin-H	9		rutin suspended in 1% CMC solution	oral	90 mg/kg	10 weeks						46.14	6.52					16.74	1.92					15.14	1.69					12.54	1.75
										rats		male						DM + Captopril	9		rutin suspended in 1% CMC solution	oral	10 mg/kg	10 weeks						44.63	4.5					17.44	3.48											18.54	4.47
[truncated: 76 more columns]
